# Supplementary material for: 4,4-Dimethyl-2-[3-nitro-2-phenyl-1-(phenyl­sulfan­yl)prop­yl]-4,5-dihydro-1,3-oxazole
Source: Acta Crystallogr Sect E Struct Rep Online. 2012 Mar 31;68(Pt 4):o1225–6. doi: 10.1107/S1600536812012512 (PMC3344158; doi:10.1107/S1600536812012512)
Supplement: Supplementary file 1 [file e-68-o1225-sup1.cif]

##############################################################################
#                                                                            #
# This CIF contains the data in a paper accepted for publication in          #
# Acta Crystallographica Section E. It conforms to the requirements of       #
# Notes for Authors for Acta Crystallographica Section E, and has been       #
# peer reviewed under the auspices of the IUCr Commission on Journals.       #
#                                                                            #
# Full details of the Crystallographic Information File format               #
# are given in the paper "The Crystallographic Information File (CIF):       #
# a New Standard Archive File for Crystallography" by S. R. Hall, F. H.      #
# Allen and I. D. Brown [Acta Cryst. (1991), A47, 655-685].                  #
#                                                                            #
# The current version of the core CIF dictionary is obtainable from          #
# ftp://ftp.iucr.org/pub/cif_core.dic.                                       #
#                                                                            #
# Software is freely available for graphical display of the structure(s)     #
# in this CIF. For information consult the CIF software page                 #
# http://www.iucr.org/resources/cif/software.                                #
#                                                                            #
# This file may be used for bona fide research purposes within the           #
# scientific community so long as proper attribution is given to the journal # 
# article from which it was obtained.                                        #
#                                                                            #
##############################################################################
data_global
_audit_creation_method     SHELXL-97
_journal_date_recd_electronic     2012-03-19
_journal_date_accepted     2012-03-22
_journal_name_full     'Acta Crystallographica, Section E'
_journal_year     2012
_journal_volume     68
_journal_issue      4
_journal_page_first     eo1225
_journal_page_last     eo1226
_journal_paper_category     QO
_journal_paper_doi     10.1107/S1600536812012512
_journal_coeditor_code     QK2035
_publ_contact_author_name     'Ignez Caracelli'
_publ_contact_author_address
;
BioMat-Departamento de F\'isica,
Universidade Federal de S\~ao Carlos, C.P.
676, 13565-905, S\~ao Carlos, SP,
Brazil
;
_publ_contact_author_email     ignez@ufscar.br
_publ_contact_author_fax     ' 55 16 33727344'
_publ_contact_author_phone     ' 55 16 33519741 '
_publ_section_title
;\
4,4-Dimethyl-2-[3-nitro-2-phenyl-1-(phenylsulfanyl)propyl]-\
4,5-dihydro-1,3-oxazole
;
loop_
    _publ_author_name
    _publ_author_address
    'Caracelli, Ignez'
;
BioMat-Departamento de F\'isica,
Universidade Federal de S\~ao Carlos, C.P.
676, 13565-905, S\~ao Carlos, SP,
Brazil
;
    'Zukerman-Schpector, Julio'
;
Laborat\'orio de Cristalografia, Estereodin\^amica e
Modelagem Molecular,
Universidade Federal de S\~ao Carlos,
Departamento de Qu\'imica, C.P. 676,
13565-905, S\~ao Carlos, SP, Brazil
;
    'Villar, Jos\'e A. F. P.'
;
Universidade Federal de S\~ao Jo\~ao del Rei,
Av. Sebasti\~ao Goncalves Coelho, 400
35501-296, Divin\'opolis, MG, Brazil
;
    'Oliveira, Alfredo R. M.'
;
Universidade Federal do Paran\'a,
Departamento de Qu\'imica, C.P. 19081,
81531-990, Curitiba, PR, Brazil
;
    'Tiekink, Edward R. T.'
;
Department of Chemistry,
University of Malaya,
50603 Kuala Lumpur,
Malaysia
;
data_I
_audit_creation_method     SHELXL-97
_chemical_name_systematic
;
4,4-Dimethyl-2-[3-nitro-2-phenyl-1-(phenylsulfanyl)propyl]-
4,5-dihydro-1,3-oxazole
;
_chemical_name_common     ?
_chemical_formula_moiety     'C20 H22 N2 O3 S'
_chemical_formula_sum     'C20 H22 N2 O3 S'
_chemical_formula_iupac     'C20 H22 N2 O3 S'
_chemical_formula_weight     370.47
_chemical_melting_point     ?
_symmetry_cell_setting     monoclinic
_symmetry_space_group_name_H-M     'P 21/c'
_symmetry_space_group_name_Hall     '-P 2ybc'
loop_
    _symmetry_equiv_pos_as_xyz
    'x, y, z'
    '-x, y+1/2, -z+1/2'
    '-x, -y, -z'
    'x, -y-1/2, z-1/2'
_cell_length_a     15.339(3)
_cell_length_b     5.7040(8)
_cell_length_c     22.786(4)
_cell_angle_alpha     90
_cell_angle_beta     107.166(2)
_cell_angle_gamma     90
_cell_volume     1904.8(6)
_cell_formula_units_Z     4
_cell_measurement_reflns_used     10219
_cell_measurement_theta_min     1.9
_cell_measurement_theta_max     40.6
_cell_measurement_temperature     98(2)
_exptl_crystal_description     block
_exptl_crystal_colour     colourless
_exptl_crystal_size_max     0.25
_exptl_crystal_size_mid     0.15
_exptl_crystal_size_min     0.15
_exptl_crystal_density_diffrn     1.292
_exptl_crystal_density_meas     ?
_exptl_crystal_density_method     'not measured'
_exptl_crystal_F_000     784
_exptl_absorpt_coefficient_mu     0.192
_exptl_absorpt_correction_type     multi-scan
_exptl_absorpt_process_details     '(ABSCOR; Higashi, 1995)'
_exptl_absorpt_correction_T_min     0.809
_exptl_absorpt_correction_T_max     1.000
_exptl_special_details
;
;
_diffrn_ambient_temperature     98(2)
_diffrn_radiation_type     MoK\a
_diffrn_radiation_wavelength     0.71073
_diffrn_radiation_source     'fine-focus sealed tube'
_diffrn_radiation_monochromator     graphite
_diffrn_measurement_device_type     'Rigaku AFC12\K/SATURN724'
_diffrn_measurement_method     \w
_diffrn_detector_area_resol_mean     ?
_diffrn_reflns_number     15389
_diffrn_reflns_av_R_equivalents     0.035
_diffrn_reflns_av_sigmaI/netI     0.036
_diffrn_reflns_theta_min     2.6
_diffrn_reflns_theta_max     27.5
_diffrn_reflns_theta_full     27.5
_diffrn_measured_fraction_theta_max     0.995
_diffrn_measured_fraction_theta_full     0.995
_diffrn_reflns_limit_h_min     -19
_diffrn_reflns_limit_h_max     19
_diffrn_reflns_limit_k_min     -7
_diffrn_reflns_limit_k_max     7
_diffrn_reflns_limit_l_min     -29
_diffrn_reflns_limit_l_max     29
_diffrn_standards_number     0
_diffrn_standards_interval_count     0
_diffrn_standards_interval_time     ?
_diffrn_standards_decay_%     0
_refine_special_details
;
Refinement of <i>F</i>^2^ against ALL reflections. The weighted <i>R</i>-factor
<i>wR</i> and goodness of fit <i>S</i> are based on <i>F</i>^2^, conventional
<i>R</i>-factors <i>R</i> are based on <i>F</i>, with <i>F</i> set to zero for
negative <i>F</i>^2^. The threshold expression of <i>F</i>^2^ >
2\s(<i>F</i>^2^) is used only for calculating <i>R</i>-factors(gt) <i>etc</i>.
and is not relevant to the choice of reflections for refinement.
<i>R</i>-factors based on <i>F</i>^2^ are statistically about twice as large
as those based on <i>F</i>, and <i>R</i>- factors based on ALL data will be
even larger.
;
_reflns_number_total     4362
_reflns_number_gt     4146
_reflns_threshold_expression     I>2\s(I)
_refine_ls_structure_factor_coef     Fsqd
_refine_ls_matrix_type     full
_refine_ls_R_factor_all     0.050
_refine_ls_R_factor_gt     0.047
_refine_ls_wR_factor_gt     0.112
_refine_ls_wR_factor_ref     0.114
_refine_ls_goodness_of_fit_ref     1.11
_refine_ls_restrained_S_all     1.11
_refine_ls_number_reflns     4362
_refine_ls_number_parameters     235
_refine_ls_number_restraints     0
_refine_ls_hydrogen_treatment     constr
_refine_ls_weighting_scheme     calc
_refine_ls_weighting_details
         'calc w=1/[\s^2^(Fo^2^)+(0.0504P)^2^+0.9546P] where P=(Fo^2^+2Fc^2^)/3'
_atom_sites_solution_hydrogens     geom
_atom_sites_solution_primary     direct
_atom_sites_solution_secondary     difmap
_refine_ls_shift/su_max     0.000
_refine_ls_shift/su_mean     0.000
_refine_diff_density_max     0.28
_refine_diff_density_min     -0.33
_refine_ls_extinction_method     none
_refine_ls_extinction_coef     ?
loop_
    _atom_type_symbol
    _atom_type_description
    _atom_type_scat_dispersion_real
    _atom_type_scat_dispersion_imag
    _atom_type_scat_source
    'C' 'C' 0.0033 0.0016
                         'International Tables Vol C Tables 4.2.6.8 and 6.1.1.4'
    'H' 'H' 0.0000 0.0000
                         'International Tables Vol C Tables 4.2.6.8 and 6.1.1.4'
    'N' 'N' 0.0061 0.0033
                         'International Tables Vol C Tables 4.2.6.8 and 6.1.1.4'
    'O' 'O' 0.0106 0.0060
                         'International Tables Vol C Tables 4.2.6.8 and 6.1.1.4'
    'S' 'S' 0.1246 0.1234
                         'International Tables Vol C Tables 4.2.6.8 and 6.1.1.4'
_computing_data_collection
                 'CrystalClear (Molecular Structure Corporation & Rigaku, 2005)'
_computing_cell_refinement
                 'CrystalClear (Molecular Structure Corporation & Rigaku, 2005)'
_computing_data_reduction
                 'CrystalClear (Molecular Structure Corporation & Rigaku, 2005)'
_computing_structure_solution     'SIR92 (Altomare <i>et al.</i>, 1999)'
_computing_structure_refinement     'SHELXL97 (Sheldrick, 2008)'
_computing_molecular_graphics
;
ORTEP-3 (Farrugia, 1997), DIAMOND (Brandenburg, 2006) and
MarvinSketch
(ChemAxon, 2009)
;
_computing_publication_material     'publCIF (Westrip, 2010)'
loop_
    _atom_site_type_symbol
    _atom_site_label
    _atom_site_fract_x
    _atom_site_fract_y
    _atom_site_fract_z
    _atom_site_U_iso_or_equiv
    _atom_site_adp_type
    _atom_site_calc_flag
    _atom_site_refinement_flags
    _atom_site_occupancy
    _atom_site_symmetry_multiplicity
    _atom_site_disorder_assembly
    _atom_site_disorder_group
    S S1 0.19877(2) 0.17504(7) 0.813988(16) 0.02204(11) Uani d . 1 1 . .
    O O1 0.27948(8) 0.1328(2) 0.95576(5) 0.0253(2) Uani d . 1 1 . .
    O O2 0.50324(9) 0.8943(3) 0.91166(7) 0.0465(4) Uani d . 1 1 . .
    O O3 0.53747(8) 0.5316(2) 0.93550(6) 0.0361(3) Uani d . 1 1 . .
    N N1 0.19037(9) 0.4465(2) 0.95984(6) 0.0224(3) Uani d . 1 1 . .
    N N2 0.48312(9) 0.6943(3) 0.92173(6) 0.0265(3) Uani d . 1 1 . .
    C C1 0.24888(9) 0.4033(3) 0.87082(6) 0.0180(3) Uani d . 1 1 . .
    H H1 0.2159 0.5540 0.8571 0.022 Uiso calc R 1 1 . .
    C C2 0.23715(9) 0.3355(3) 0.93164(6) 0.0176(3) Uani d . 1 1 . .
    C C3 0.25828(11) 0.1010(3) 1.01329(7) 0.0271(3) Uani d . 1 1 . .
    H H3A 0.3142 0.1120 1.0486 0.033 Uiso calc R 1 1 . .
    H H3B 0.2293 -0.0534 1.0144 0.033 Uiso calc R 1 1 . .
    C C4 0.19137(10) 0.3029(3) 1.01474(7) 0.0230(3) Uani d . 1 1 . .
    C C5 0.09488(12) 0.2111(4) 1.00615(8) 0.0344(4) Uani d . 1 1 . .
    H H5A 0.0754 0.1173 0.9685 0.052 Uiso calc R 1 1 . .
    H H5B 0.0531 0.3436 1.0030 0.052 Uiso calc R 1 1 . .
    H H5C 0.0943 0.1135 1.0414 0.052 Uiso calc R 1 1 . .
    C C6 0.22443(14) 0.4495(3) 1.07286(8) 0.0347(4) Uani d . 1 1 . .
    H H6A 0.2863 0.5063 1.0772 0.052 Uiso calc R 1 1 . .
    H H6B 0.2248 0.3532 1.1086 0.052 Uiso calc R 1 1 . .
    H H6C 0.1835 0.5835 1.0703 0.052 Uiso calc R 1 1 . .
    C C7 0.09006(10) 0.1354(3) 0.82616(6) 0.0190(3) Uani d . 1 1 . .
    C C8 0.02137(10) 0.3010(3) 0.80472(7) 0.0205(3) Uani d . 1 1 . .
    H H8 0.0337 0.4424 0.7866 0.025 Uiso calc R 1 1 . .
    C C9 -0.06542(10) 0.2590(3) 0.80984(7) 0.0240(3) Uani d . 1 1 . .
    H H9 -0.1119 0.3737 0.7961 0.029 Uiso calc R 1 1 . .
    C C10 -0.08439(10) 0.0499(3) 0.83492(7) 0.0248(3) Uani d . 1 1 . .
    H H10 -0.1443 0.0195 0.8371 0.030 Uiso calc R 1 1 . .
    C C11 -0.01562(11) -0.1148(3) 0.85681(7) 0.0250(3) Uani d . 1 1 . .
    H H11 -0.0285 -0.2575 0.8741 0.030 Uiso calc R 1 1 . .
    C C12 0.07213(11) -0.0708(3) 0.85336(7) 0.0224(3) Uani d . 1 1 . .
    H H12 0.1196 -0.1810 0.8695 0.027 Uiso calc R 1 1 . .
    C C13 0.35030(9) 0.4353(3) 0.87367(6) 0.0184(3) Uani d . 1 1 . .
    H H13 0.3850 0.2917 0.8923 0.022 Uiso calc R 1 1 . .
    C C14 0.38517(10) 0.6438(3) 0.91664(7) 0.0220(3) Uani d . 1 1 . .
    H H14A 0.3476 0.7838 0.9006 0.026 Uiso calc R 1 1 . .
    H H14B 0.3794 0.6082 0.9579 0.026 Uiso calc R 1 1 . .
    C C15 0.36148(9) 0.4727(3) 0.81003(6) 0.0179(3) Uani d . 1 1 . .
    C C16 0.40566(10) 0.3047(3) 0.78483(7) 0.0224(3) Uani d . 1 1 . .
    H H16 0.4303 0.1688 0.8079 0.027 Uiso calc R 1 1 . .
    C C17 0.41408(11) 0.3347(3) 0.72591(7) 0.0255(3) Uani d . 1 1 . .
    H H17 0.4443 0.2190 0.7090 0.031 Uiso calc R 1 1 . .
    C C18 0.37849(10) 0.5328(3) 0.69199(7) 0.0251(3) Uani d . 1 1 . .
    H H18 0.3839 0.5528 0.6518 0.030 Uiso calc R 1 1 . .
    C C19 0.33489(11) 0.7019(3) 0.71705(7) 0.0245(3) Uani d . 1 1 . .
    H H19 0.3108 0.8384 0.6941 0.029 Uiso calc R 1 1 . .
    C C20 0.32642(10) 0.6719(3) 0.77579(7) 0.0220(3) Uani d . 1 1 . .
    H H20 0.2965 0.7883 0.7927 0.026 Uiso calc R 1 1 . .
loop_
    _atom_site_aniso_label
    _atom_site_aniso_U_11
    _atom_site_aniso_U_22
    _atom_site_aniso_U_33
    _atom_site_aniso_U_12
    _atom_site_aniso_U_13
    _atom_site_aniso_U_23
    S1 0.01822(19) 0.0306(2) 0.01930(19) 0.00031(14) 0.00869(14) -0.00508(14)
    O1 0.0314(6) 0.0267(6) 0.0215(5) 0.0077(5) 0.0136(5) 0.0083(4)
    O2 0.0322(7) 0.0477(8) 0.0588(9) -0.0099(6) 0.0124(6) 0.0209(7)
    O3 0.0209(6) 0.0469(8) 0.0387(7) 0.0037(5) 0.0060(5) 0.0024(6)
    N1 0.0230(6) 0.0289(7) 0.0175(6) 0.0028(5) 0.0094(5) 0.0014(5)
    N2 0.0193(6) 0.0395(8) 0.0200(6) -0.0034(5) 0.0048(5) 0.0044(6)
    C1 0.0162(6) 0.0228(7) 0.0163(6) 0.0023(5) 0.0066(5) 0.0009(5)
    C2 0.0151(6) 0.0206(7) 0.0169(6) 0.0001(5) 0.0047(5) 0.0014(5)
    C3 0.0301(8) 0.0326(9) 0.0223(7) 0.0010(7) 0.0135(6) 0.0094(7)
    C4 0.0239(7) 0.0304(8) 0.0167(7) -0.0033(6) 0.0089(6) 0.0007(6)
    C5 0.0269(8) 0.0541(11) 0.0263(8) -0.0091(8) 0.0143(7) -0.0035(8)
    C6 0.0479(11) 0.0374(10) 0.0208(8) -0.0101(8) 0.0133(7) -0.0045(7)
    C7 0.0185(6) 0.0234(7) 0.0167(6) 0.0006(5) 0.0077(5) -0.0029(5)
    C8 0.0215(7) 0.0229(7) 0.0173(6) -0.0005(5) 0.0058(5) -0.0001(5)
    C9 0.0198(7) 0.0304(8) 0.0216(7) 0.0043(6) 0.0059(6) 0.0008(6)
    C10 0.0216(7) 0.0329(8) 0.0228(7) -0.0028(6) 0.0110(6) -0.0037(6)
    C11 0.0319(8) 0.0240(8) 0.0232(7) -0.0022(6) 0.0142(6) -0.0007(6)
    C12 0.0261(7) 0.0230(7) 0.0200(7) 0.0048(6) 0.0099(6) -0.0001(6)
    C13 0.0156(6) 0.0238(7) 0.0175(6) 0.0032(5) 0.0074(5) 0.0034(5)
    C14 0.0177(7) 0.0307(8) 0.0190(7) -0.0012(6) 0.0076(5) 0.0011(6)
    C15 0.0149(6) 0.0226(7) 0.0180(6) -0.0001(5) 0.0073(5) 0.0022(5)
    C16 0.0211(7) 0.0238(7) 0.0250(7) 0.0026(6) 0.0108(6) 0.0015(6)
    C17 0.0245(7) 0.0311(8) 0.0247(8) -0.0004(6) 0.0133(6) -0.0044(6)
    C18 0.0221(7) 0.0373(9) 0.0168(6) -0.0059(6) 0.0071(6) -0.0012(6)
    C19 0.0238(7) 0.0295(8) 0.0193(7) 0.0002(6) 0.0051(6) 0.0059(6)
    C20 0.0229(7) 0.0247(8) 0.0199(7) 0.0038(6) 0.0086(6) 0.0023(6)
_geom_special_details
;
All e.s.d.'s (except the e.s.d. in the dihedral angle between two l.s. planes)
are estimated using the full covariance matrix. The cell e.s.d.'s are taken
into account individually in the estimation of e.s.d.'s in distances, angles
and torsion angles; correlations between e.s.d.'s in cell parameters are only
used when they are defined by crystal symmetry. An approximate (isotropic)
treatment of cell e.s.d.'s is used for estimating e.s.d.'s involving l.s.
planes.
;
loop_
    _geom_bond_atom_site_label_1
    _geom_bond_atom_site_label_2
    _geom_bond_site_symmetry_2
    _geom_bond_distance
    _geom_bond_publ_flag
    S1 C7 . 1.7837(15) ?
    S1 C1 . 1.8372(15) ?
    O1 C2 . 1.3601(18) ?
    O1 C3 . 1.4520(17) ?
    O2 N2 . 1.221(2) ?
    O3 N2 . 1.2250(19) ?
    N1 C2 . 1.2652(19) ?
    N1 C4 . 1.4914(19) ?
    N2 C14 . 1.5004(19) ?
    C1 C2 . 1.4996(19) ?
    C1 C13 . 1.5487(19) ?
    C1 H1 . 1.0000 ?
    C3 C4 . 1.549(2) ?
    C3 H3A . 0.9900 ?
    C3 H3B . 0.9900 ?
    C4 C6 . 1.521(2) ?
    C4 C5 . 1.527(2) ?
    C5 H5A . 0.9800 ?
    C5 H5B . 0.9800 ?
    C5 H5C . 0.9800 ?
    C6 H6A . 0.9800 ?
    C6 H6B . 0.9800 ?
    C6 H6C . 0.9800 ?
    C7 C8 . 1.392(2) ?
    C7 C12 . 1.394(2) ?
    C8 C9 . 1.391(2) ?
    C8 H8 . 0.9500 ?
    C9 C10 . 1.390(2) ?
    C9 H9 . 0.9500 ?
    C10 C11 . 1.390(2) ?
    C10 H10 . 0.9500 ?
    C11 C12 . 1.394(2) ?
    C11 H11 . 0.9500 ?
    C12 H12 . 0.9500 ?
    C13 C15 . 1.5246(18) ?
    C13 C14 . 1.533(2) ?
    C13 H13 . 1.0000 ?
    C14 H14A . 0.9900 ?
    C14 H14B . 0.9900 ?
    C15 C16 . 1.392(2) ?
    C15 C20 . 1.393(2) ?
    C16 C17 . 1.397(2) ?
    C16 H16 . 0.9500 ?
    C17 C18 . 1.387(2) ?
    C17 H17 . 0.9500 ?
    C18 C19 . 1.389(2) ?
    C18 H18 . 0.9500 ?
    C19 C20 . 1.393(2) ?
    C19 H19 . 0.9500 ?
    C20 H20 . 0.9500 ?
loop_
    _geom_angle_atom_site_label_1
    _geom_angle_atom_site_label_2
    _geom_angle_atom_site_label_3
    _geom_angle_site_symmetry_1
    _geom_angle_site_symmetry_3
    _geom_angle
    _geom_angle_publ_flag
    C7 S1 C1 . . 101.31(6) ?
    C2 O1 C3 . . 105.29(11) ?
    C2 N1 C4 . . 106.52(13) ?
    O2 N2 O3 . . 124.43(14) ?
    O2 N2 C14 . . 117.89(14) ?
    O3 N2 C14 . . 117.67(14) ?
    C2 C1 C13 . . 112.63(11) ?
    C2 C1 S1 . . 109.23(10) ?
    C13 C1 S1 . . 108.62(9) ?
    C2 C1 H1 . . 108.8 ?
    C13 C1 H1 . . 108.8 ?
    S1 C1 H1 . . 108.8 ?
    N1 C2 O1 . . 119.64(13) ?
    N1 C2 C1 . . 125.53(14) ?
    O1 C2 C1 . . 114.79(12) ?
    O1 C3 C4 . . 104.63(12) ?
    O1 C3 H3A . . 110.8 ?
    C4 C3 H3A . . 110.8 ?
    O1 C3 H3B . . 110.8 ?
    C4 C3 H3B . . 110.8 ?
    H3A C3 H3B . . 108.9 ?
    N1 C4 C6 . . 110.28(13) ?
    N1 C4 C5 . . 108.13(13) ?
    C6 C4 C5 . . 111.19(13) ?
    N1 C4 C3 . . 103.49(11) ?
    C6 C4 C3 . . 111.99(14) ?
    C5 C4 C3 . . 111.44(14) ?
    C4 C5 H5A . . 109.5 ?
    C4 C5 H5B . . 109.5 ?
    H5A C5 H5B . . 109.5 ?
    C4 C5 H5C . . 109.5 ?
    H5A C5 H5C . . 109.5 ?
    H5B C5 H5C . . 109.5 ?
    C4 C6 H6A . . 109.5 ?
    C4 C6 H6B . . 109.5 ?
    H6A C6 H6B . . 109.5 ?
    C4 C6 H6C . . 109.5 ?
    H6A C6 H6C . . 109.5 ?
    H6B C6 H6C . . 109.5 ?
    C8 C7 C12 . . 120.02(13) ?
    C8 C7 S1 . . 120.32(11) ?
    C12 C7 S1 . . 119.50(11) ?
    C9 C8 C7 . . 119.85(14) ?
    C9 C8 H8 . . 120.1 ?
    C7 C8 H8 . . 120.1 ?
    C10 C9 C8 . . 120.25(14) ?
    C10 C9 H9 . . 119.9 ?
    C8 C9 H9 . . 119.9 ?
    C9 C10 C11 . . 119.91(14) ?
    C9 C10 H10 . . 120.0 ?
    C11 C10 H10 . . 120.0 ?
    C10 C11 C12 . . 120.06(15) ?
    C10 C11 H11 . . 120.0 ?
    C12 C11 H11 . . 120.0 ?
    C7 C12 C11 . . 119.83(14) ?
    C7 C12 H12 . . 120.1 ?
    C11 C12 H12 . . 120.1 ?
    C15 C13 C14 . . 112.52(12) ?
    C15 C13 C1 . . 111.73(11) ?
    C14 C13 C1 . . 105.96(11) ?
    C15 C13 H13 . . 108.8 ?
    C14 C13 H13 . . 108.8 ?
    C1 C13 H13 . . 108.8 ?
    N2 C14 C13 . . 110.55(12) ?
    N2 C14 H14A . . 109.5 ?
    C13 C14 H14A . . 109.5 ?
    N2 C14 H14B . . 109.5 ?
    C13 C14 H14B . . 109.5 ?
    H14A C14 H14B . . 108.1 ?
    C16 C15 C20 . . 119.01(13) ?
    C16 C15 C13 . . 120.08(13) ?
    C20 C15 C13 . . 120.90(13) ?
    C15 C16 C17 . . 120.45(14) ?
    C15 C16 H16 . . 119.8 ?
    C17 C16 H16 . . 119.8 ?
    C18 C17 C16 . . 120.16(15) ?
    C18 C17 H17 . . 119.9 ?
    C16 C17 H17 . . 119.9 ?
    C17 C18 C19 . . 119.66(14) ?
    C17 C18 H18 . . 120.2 ?
    C19 C18 H18 . . 120.2 ?
    C18 C19 C20 . . 120.17(15) ?
    C18 C19 H19 . . 119.9 ?
    C20 C19 H19 . . 119.9 ?
    C19 C20 C15 . . 120.54(14) ?
    C19 C20 H20 . . 119.7 ?
    C15 C20 H20 . . 119.7 ?
loop_
    _geom_torsion_atom_site_label_1
    _geom_torsion_atom_site_label_2
    _geom_torsion_atom_site_label_3
    _geom_torsion_atom_site_label_4
    _geom_torsion_site_symmetry_1
    _geom_torsion_site_symmetry_2
    _geom_torsion_site_symmetry_3
    _geom_torsion_site_symmetry_4
    _geom_torsion
    _geom_torsion_publ_flag
    C7 S1 C1 C2 . . . . 48.49(11) ?
    C7 S1 C1 C13 . . . . 171.69(10) ?
    C4 N1 C2 O1 . . . . -3.18(18) ?
    C4 N1 C2 C1 . . . . 174.70(13) ?
    C3 O1 C2 N1 . . . . -1.22(18) ?
    C3 O1 C2 C1 . . . . -179.33(12) ?
    C13 C1 C2 N1 . . . . 123.03(16) ?
    S1 C1 C2 N1 . . . . -116.19(15) ?
    C13 C1 C2 O1 . . . . -58.99(16) ?
    S1 C1 C2 O1 . . . . 61.79(14) ?
    C2 O1 C3 C4 . . . . 4.81(16) ?
    C2 N1 C4 C6 . . . . 125.75(15) ?
    C2 N1 C4 C5 . . . . -112.49(15) ?
    C2 N1 C4 C3 . . . . 5.81(16) ?
    O1 C3 C4 N1 . . . . -6.40(16) ?
    O1 C3 C4 C6 . . . . -125.16(14) ?
    O1 C3 C4 C5 . . . . 109.57(14) ?
    C1 S1 C7 C8 . . . . 75.16(13) ?
    C1 S1 C7 C12 . . . . -109.45(12) ?
    C12 C7 C8 C9 . . . . -0.8(2) ?
    S1 C7 C8 C9 . . . . 174.58(11) ?
    C7 C8 C9 C10 . . . . -1.6(2) ?
    C8 C9 C10 C11 . . . . 2.1(2) ?
    C9 C10 C11 C12 . . . . -0.3(2) ?
    C8 C7 C12 C11 . . . . 2.6(2) ?
    S1 C7 C12 C11 . . . . -172.84(12) ?
    C10 C11 C12 C7 . . . . -2.0(2) ?
    C2 C1 C13 C15 . . . . 172.60(12) ?
    S1 C1 C13 C15 . . . . 51.47(14) ?
    C2 C1 C13 C14 . . . . -64.52(15) ?
    S1 C1 C13 C14 . . . . 174.35(9) ?
    O2 N2 C14 C13 . . . . 127.19(16) ?
    O3 N2 C14 C13 . . . . -52.53(18) ?
    C15 C13 C14 N2 . . . . -56.37(16) ?
    C1 C13 C14 N2 . . . . -178.76(11) ?
    C14 C13 C15 C16 . . . . 127.36(14) ?
    C1 C13 C15 C16 . . . . -113.57(15) ?
    C14 C13 C15 C20 . . . . -53.86(18) ?
    C1 C13 C15 C20 . . . . 65.21(18) ?
    C20 C15 C16 C17 . . . . -0.5(2) ?
    C13 C15 C16 C17 . . . . 178.30(14) ?
    C15 C16 C17 C18 . . . . 0.1(2) ?
    C16 C17 C18 C19 . . . . 0.4(2) ?
    C17 C18 C19 C20 . . . . -0.4(2) ?
    C18 C19 C20 C15 . . . . 0.0(2) ?
    C16 C15 C20 C19 . . . . 0.4(2) ?
    C13 C15 C20 C19 . . . . -178.36(14) ?
loop_
    _geom_hbond_atom_site_label_D
    _geom_hbond_atom_site_label_H
    _geom_hbond_atom_site_label_A
    _geom_hbond_site_symmetry_A
    _geom_hbond_distance_DH
    _geom_hbond_distance_HA
    _geom_hbond_distance_DA
    _geom_hbond_angle_DHA
    C14 H14B O3 3_667 0.99 2.52 3.376(2) 145
    C20 H20 S1 1_565 0.95 2.79 3.7194(19) 166
    C8 H8 Cg2 2_545 0.95 2.71 3.4345(18) 134
    C17 H17 Cg3 2_655 0.95 2.99 3.712(2) 134
