# Supplementary material for: 4,4-Dimethyl-2-[3-nitro-2-phenyl-1-(phenyl­sulfan­yl)prop­yl]-4,5-dihydro-1,3-oxazole
Source: Acta Crystallogr Sect E Struct Rep Online. 2012 Mar 31;68(Pt 4):o1225–6. doi: 10.1107/S1600536812012512 (PMC3344158; doi:10.1107/S1600536812012512)
Supplement: Supplementary file 2 [file e-68-o1225-Isup2.hkl]

#
# h,k,l, Fc-squared, Fo-squared, sigma(Fo-squared) and status flag
#
data_I
_shelx_title '  _59'
_shelx_refln_list_code          4
_shelx_F_calc_maximum      147.94
_exptl_crystal_F_000       784.00
_reflns_d_resolution_high  0.7697
 
loop_
 _symmetry_equiv_pos_as_xyz
 'x, y, z'
 '-x, y+1/2, -z+1/2'
 '-x, -y, -z'
 'x, -y-1/2, z-1/2'
 
_cell_length_a    15.3390
_cell_length_b     5.7040
_cell_length_c    22.7857
_cell_angle_alpha  90.000
_cell_angle_beta  107.166
_cell_angle_gamma  90.000
 
_shelx_F_squared_multiplier     1.000
 
loop_
 _refln_index_h
 _refln_index_k
 _refln_index_l
 _refln_F_squared_calc
 _refln_F_squared_meas
 _refln_F_squared_sigma
 _refln_observed_status
   2   0   0     1116.78     1068.72     17.31 o
   3   0   0        1.79        2.77      0.79 o
   4   0   0     1886.40     1797.56     27.02 o
   5   0   0     1142.03     1254.65     29.68 o
   6   0   0      261.42      315.96     12.44 o
   8   0   0        6.17       12.87      4.85 o
   9   0   0       27.46       42.53      4.88 o
  10   0   0     2625.34     2559.35     51.05 o
  11   0   0     1182.79     1134.30     21.37 o
  12   0   0      177.27      178.69     17.05 o
  13   0   0      304.33      277.02     16.55 o
  14   0   0        0.29        5.54      2.34 o
  15   0   0      815.42      741.60     25.12 o
  16   0   0       28.69       34.35      5.59 o
  17   0   0      233.45      261.00     16.65 o
  18   0   0      798.57      883.95     35.51 o
  19   0   0      143.31      185.09     14.82 o
   1   1   0    16046.24    13861.89    122.53 o
   2   1   0     4037.70     3347.25     22.69 o
   3   1   0     2637.19     2538.58     16.53 o
   4   1   0     7966.68     6830.90     34.64 o
   5   1   0     4773.94     4292.98     59.15 o
   6   1   0     1925.34     1961.78     12.40 o
   7   1   0      241.91      249.88      3.95 o
   8   1   0      217.27      201.88      3.44 o
   9   1   0      794.21      798.46     11.23 o
  10   1   0      124.39      140.01      8.03 o
  11   1   0     1049.05     1072.22     15.79 o
  12   1   0     2568.11     2522.32     32.08 o
  13   1   0       62.78       62.02      5.57 o
  14   1   0       59.69       67.79      6.32 o
  15   1   0      103.54      106.28      6.74 o
  16   1   0       54.37       56.89      4.39 o
  17   1   0      147.58      152.54     11.28 o
  18   1   0       24.08       24.40      2.98 o
   0   2   0      586.13      491.22     14.08 o
   1   2   0      569.58      608.09      6.27 o
   2   2   0       22.41       27.24      1.24 o
   3   2   0        7.28       10.58      1.31 o
   4   2   0       29.16       41.24      2.49 o
   5   2   0      134.14      152.46      3.35 o
   6   2   0       43.70       46.50      2.18 o
   7   2   0       88.77       97.03      6.51 o
   8   2   0      938.69      895.03     10.89 o
   9   2   0       27.98       33.00      2.23 o
  10   2   0     1188.17     1108.79     25.44 o
  11   2   0      544.13      567.26     14.12 o
  12   2   0       88.65       91.08      5.18 o
  13   2   0      381.09      372.42     11.27 o
  14   2   0       36.01       25.70      2.60 o
  15   2   0      274.64      282.80     17.64 o
  16   2   0        3.29        6.54      1.66 o
  17   2   0       37.04       41.17      3.19 o
  18   2   0        0.96        4.82      1.27 o
   1   3   0     1513.70     1682.81     33.94 o
   2   3   0      344.28      368.75      4.24 o
   3   3   0     1396.82     1477.67      8.84 o
   4   3   0      116.70      105.45      3.47 o
   5   3   0      327.12      349.48      8.03 o
   6   3   0      226.76      206.47      5.54 o
   7   3   0      194.25      182.95      5.44 o
   8   3   0      170.81      189.35      7.74 o
   9   3   0     1048.55     1075.23     13.66 o
  10   3   0        2.19        0.84      0.91 o
  11   3   0      282.44      265.38      8.66 o
  12   3   0       51.03       60.10      4.53 o
  13   3   0       19.83       20.58      2.17 o
  14   3   0      149.89      146.67      7.59 o
  15   3   0        2.26        8.95      2.12 o
  16   3   0       67.86       85.49      6.15 o
  17   3   0        1.54        2.67      0.98 o
   0   4   0      865.17      955.68     27.04 o
   1   4   0        2.98        3.57      1.35 o
   2   4   0      432.00      481.50     11.44 o
   3   4   0        0.53        2.16      1.09 o
   4   4   0      737.50      759.80      8.88 o
   5   4   0       15.11        8.74      1.00 o
   6   4   0      104.58      109.00      5.16 o
   7   4   0      122.85      133.56      4.08 o
   8   4   0      207.93      214.51      8.29 o
   9   4   0       26.53       19.45      1.69 o
  10   4   0      190.26      207.16      8.04 o
  11   4   0       12.65       11.39      1.53 o
  12   4   0      170.91      172.20      8.40 o
  13   4   0       75.11       87.12      5.47 o
  14   4   0       11.00       11.26      1.67 o
  15   4   0        0.99        4.08      1.12 o
  16   4   0       13.46       15.04      3.26 o
   1   5   0      219.52      252.72     14.17 o
   2   5   0      625.26      651.37     14.13 o
   3   5   0        7.33        5.29      1.55 o
   4   5   0       16.94       14.46      2.20 o
   5   5   0      536.83      503.13     20.95 o
   6   5   0       29.36       30.19      3.64 o
   7   5   0       89.20       74.08      4.67 o
   8   5   0       14.79       13.69      3.16 o
   9   5   0      592.20      578.25     12.32 o
  10   5   0       47.25       41.84      6.21 o
  11   5   0        1.85        3.10      1.11 o
  12   5   0        0.36        3.60      0.93 o
  13   5   0        0.30        3.03      1.85 o
  14   5   0        4.02        4.52      0.92 o
   0   6   0      320.77      312.02     26.92 o
   1   6   0      121.37      112.42      7.65 o
   2   6   0      148.43      143.87     10.20 o
   3   6   0       62.32       63.63      5.91 o
   4   6   0       24.83       27.29      5.07 o
   5   6   0      412.41      480.40     11.10 o
   6   6   0       68.54       46.63      5.81 o
   7   6   0        1.57        1.64      0.77 o
   8   6   0       72.48       83.61     11.50 o
   9   6   0       56.89       43.98      8.57 o
  10   6   0      371.16      386.67     37.29 o
  11   6   0        9.16       14.99      5.75 o
   1   7   0      104.03       99.31      6.16 o
   2   7   0       42.32       41.88      4.45 o
   3   7   0        0.01        4.25      2.34 o
   4   7   0      480.96      522.37     13.06 o
   5   7   0        0.17        1.68      0.62 o
   6   7   0      328.66      391.18     29.53 o
 -19   1   1       35.35       46.49      6.61 o
 -18   1   1       47.84       54.69      4.25 o
 -17   1   1      137.53      142.61      6.50 o
 -16   1   1       68.15       86.66      6.29 o
 -15   1   1        6.94        9.03      1.86 o
 -14   1   1      723.01      738.64     20.55 o
 -13   1   1       51.16       46.47      4.36 o
 -12   1   1      322.73      325.38      9.44 o
 -11   1   1       82.31       88.77      5.50 o
 -10   1   1      815.25      747.64      9.50 o
  -9   1   1      121.20      136.28      6.33 o
  -8   1   1      397.64      391.57      5.88 o
  -7   1   1       13.47        9.13      1.24 o
  -6   1   1      107.35      119.76      5.31 o
  -5   1   1     9771.76     8805.67    138.41 o
  -4   1   1      723.99      741.62      9.02 o
  -3   1   1     5020.73     4399.33     23.90 o
  -2   1   1     3174.18     2778.93     18.43 o
  -1   1   1     9206.14     7714.61     39.28 o
   0   1   1      496.69      476.38      6.49 o
   1   1   1       16.04       16.62      1.02 o
   2   1   1    14565.09    12482.93     87.12 o
   3   1   1      119.64       97.01      3.04 o
   4   1   1      578.54      557.70      6.58 o
   5   1   1      596.06      623.43      6.84 o
   6   1   1     2826.39     3166.36     14.65 o
   7   1   1     1375.28     1376.53     19.94 o
   8   1   1       29.82       35.72      2.21 o
   9   1   1     3148.46     3308.67     35.35 o
  10   1   1      285.99      269.40      9.26 o
  11   1   1       78.56       85.86      5.55 o
  12   1   1      200.30      211.97      9.71 o
  13   1   1      525.71      514.35     15.32 o
  14   1   1       32.76       24.06      3.72 o
  15   1   1        8.68        8.44      2.61 o
  16   1   1       81.00       94.59      6.20 o
  17   1   1      484.87      526.77     27.99 o
  18   1   1        8.21       10.96      2.17 o
 -18   2   1      287.26      309.92     14.05 o
 -17   2   1      731.55      755.90     20.90 o
 -16   2   1      101.39      113.80      6.90 o
 -15   2   1      560.59      581.75     16.44 o
 -14   2   1      179.45      176.89      8.81 o
 -13   2   1        0.59        3.40      1.50 o
 -12   2   1      220.09      194.70      7.24 o
 -11   2   1     1961.52     1994.54     21.50 o
 -10   2   1       30.64       21.85      1.93 o
  -9   2   1       18.29       26.24      1.79 o
  -8   2   1      169.19      176.24      4.96 o
  -7   2   1     1613.35     1761.65     13.95 o
  -6   2   1      316.50      389.65      5.79 o
  -5   2   1        2.17       12.23      1.74 o
  -4   2   1       11.02        9.70      2.03 o
  -3   2   1      549.59      504.49      5.55 o
  -2   2   1     4097.25     3817.61     21.97 o
  -1   2   1       34.11       29.97      1.51 o
   0   2   1       44.58       30.67      2.18 o
   1   2   1       21.25        8.48      1.20 o
   2   2   1     1267.49     1266.74     15.48 o
   3   2   1     1175.46     1229.69     10.91 o
   4   2   1     1734.91     1919.42     19.06 o
   5   2   1      115.57      169.50      3.15 o
   6   2   1     1355.95     1466.25      9.82 o
   7   2   1      464.38      443.63      6.83 o
   8   2   1     3000.19     3292.41     27.66 o
   9   2   1      382.02      355.48      5.80 o
  10   2   1     1440.86     1443.91     18.03 o
  11   2   1       39.85       40.09      2.45 o
  12   2   1      828.84      812.53     14.01 o
  13   2   1        8.86        8.89      3.76 o
  14   2   1       16.61       22.32      2.41 o
  15   2   1       49.98       53.11      4.44 o
  16   2   1       81.93       88.92      6.27 o
  17   2   1      441.43      421.51     12.97 o
  18   2   1      340.60      368.60     13.85 o
 -17   3   1      174.60      179.60      9.12 o
 -16   3   1      244.66      246.05      9.86 o
 -15   3   1      142.70      147.33      6.38 o
 -14   3   1      160.48      171.24      8.74 o
 -13   3   1      319.81      350.56     13.00 o
 -12   3   1     1358.87     1411.87     28.68 o
 -11   3   1       16.77       15.49      2.23 o
 -10   3   1     1395.38     1408.83     21.27 o
  -9   3   1     1153.00     1075.30     12.07 o
  -8   3   1       40.77       45.30      2.38 o
  -7   3   1       13.26        9.86      1.01 o
  -6   3   1      356.69      291.96      6.25 o
  -5   3   1       12.38        9.77      0.98 o
  -4   3   1      580.12      519.07      7.05 o
  -3   3   1       73.95       79.62      4.17 o
  -2   3   1     3257.65     3226.96     17.92 o
  -1   3   1      273.56      268.78     19.89 o
   0   3   1      737.50      739.19     14.05 o
   1   3   1      533.83      465.80      7.45 o
   2   3   1     1004.58     1092.82     11.70 o
   3   3   1      636.77      580.89      6.88 o
   4   3   1        7.04        6.24      0.81 o
   5   3   1      845.85      988.80     14.20 o
   6   3   1      909.09      946.63     11.14 o
   7   3   1       18.60       23.39      1.36 o
   8   3   1     1367.23     1343.27     14.39 o
   9   3   1      183.14      175.57      8.40 o
  10   3   1      405.52      398.18      8.18 o
  11   3   1     1253.17     1316.70     20.37 o
  12   3   1      230.85      250.36     12.71 o
  13   3   1     2207.08     2227.04     57.57 o
  14   3   1       25.51       20.46      2.92 o
  15   3   1       14.24       12.55      2.09 o
  16   3   1        9.84        8.99      1.57 o
  17   3   1       60.62       44.75      4.23 o
 -16   4   1      167.83      170.47     12.43 o
 -15   4   1      427.53      448.09     16.06 o
 -14   4   1        0.17        3.79      0.99 o
 -13   4   1      584.45      621.64     13.05 o
 -12   4   1        8.77        8.41      2.00 o
 -11   4   1      453.92      432.03     10.40 o
 -10   4   1      193.26      195.08      6.67 o
  -9   4   1        4.13        3.50      1.52 o
  -8   4   1     1838.88     2059.89     31.46 o
  -7   4   1      669.97      659.93      7.02 o
  -6   4   1     1387.52     1484.98     16.77 o
  -5   4   1        0.09        2.71      0.57 o
  -4   4   1        4.20        3.16      0.58 o
  -3   4   1       18.51       26.41      4.65 o
  -2   4   1      735.80      760.60     13.35 o
  -1   4   1      668.39      754.42     16.80 o
   0   4   1      727.60      802.73     16.55 o
   1   4   1      591.07      589.28     16.01 o
   2   4   1     1085.85     1045.94     18.13 o
   3   4   1      550.93      527.68      7.20 o
   4   4   1      118.46      100.06      5.36 o
   5   4   1       21.63       34.02      2.35 o
   6   4   1      771.66      838.38     10.12 o
   7   4   1     1652.29     1856.95     26.05 o
   8   4   1       24.52       18.30      2.13 o
   9   4   1      302.65      271.02      6.37 o
  10   4   1      383.72      359.20      9.73 o
  11   4   1        5.72        7.25      1.83 o
  12   4   1       30.63       31.97      3.99 o
  13   4   1      235.63      239.79      8.63 o
  14   4   1       92.79       87.39      5.53 o
  15   4   1       85.33       83.56      6.90 o
 -14   5   1        3.52        3.21      1.66 o
 -13   5   1      128.27      123.47      9.10 o
 -12   5   1      128.35      120.56      6.26 o
 -11   5   1       60.54       52.54      4.55 o
 -10   5   1        5.45        3.81      1.01 o
  -9   5   1      190.11      190.47      7.43 o
  -8   5   1        1.40        2.35      0.42 o
  -7   5   1       58.68       50.79      3.65 o
  -6   5   1       98.57       92.07      7.00 o
  -5   5   1        5.59        4.91      1.73 o
  -4   5   1        7.51        4.39      2.17 o
  -3   5   1      641.74      654.70     14.77 o
  -2   5   1      970.04     1062.40     20.69 o
  -1   5   1       29.95       32.20      4.33 o
   0   5   1      403.51      431.94     19.64 o
   1   5   1       41.83       45.21      4.80 o
   2   5   1       57.00       62.85      6.01 o
   3   5   1      351.53      374.01     11.29 o
   4   5   1     1348.51     1373.32     22.26 o
   5   5   1      184.03      164.13      7.60 o
   6   5   1        0.05        2.22      0.93 o
   7   5   1       31.90       17.64      2.15 o
   8   5   1      131.33      119.74      8.73 o
   9   5   1       23.11       17.69      3.63 o
  10   5   1       23.55       25.98      9.21 o
  11   5   1       44.74       31.39      4.95 o
  12   5   1       24.20       28.37      5.82 o
  13   5   1       82.32       70.05      6.79 o
 -11   6   1       60.51       50.91      8.64 o
 -10   6   1       72.91       76.65     14.16 o
  -9   6   1       45.71       39.01     10.28 o
  -8   6   1        6.18        4.35      1.52 o
  -7   6   1       34.68       21.13      3.26 o
  -6   6   1        0.37        2.41      0.99 o
  -5   6   1        7.72        3.28      2.79 o
  -4   6   1       91.28       78.12      6.39 o
  -3   6   1      102.95       89.14      6.37 o
  -2   6   1        2.22        3.67      1.20 o
  -1   6   1      507.58      530.72     19.86 o
   0   6   1        5.01        5.12      1.65 o
   1   6   1      286.99      289.88     17.42 o
   2   6   1       83.84       83.30      8.74 o
   3   6   1       54.67       48.65      4.71 o
   4   6   1       88.20       81.10      6.54 o
   5   6   1        2.20        1.90      2.15 o
   6   6   1      196.77      167.92      7.12 o
   7   6   1        5.74        3.31      1.13 o
   8   6   1        0.06        7.06      3.78 o
   9   6   1       39.01       26.84      4.30 o
  10   6   1       39.35       33.78      8.61 o
  -6   7   1       46.85       45.23      9.61 o
  -5   7   1       23.94       15.30      2.77 o
  -4   7   1       12.15        9.80      1.95 o
  -3   7   1        3.23        3.95      1.36 o
  -2   7   1       26.69       22.89      3.42 o
  -1   7   1       18.08       18.47      2.97 o
   0   7   1       46.45       44.26      3.75 o
   1   7   1       23.05       30.62      2.93 o
   2   7   1       19.39       16.84      2.54 o
   3   7   1        3.54        5.83      2.23 o
   4   7   1       49.36       39.01      8.30 o
   5   7   1        0.82        2.16      1.75 o
   6   7   1       23.33        9.94      4.21 o
 -19   0   2      115.34      125.30     15.43 o
 -18   0   2      200.05      229.00     28.73 o
 -17   0   2       49.35       46.72      7.18 o
 -16   0   2        0.74       10.95      2.36 o
 -15   0   2      335.85      326.52     16.95 o
 -14   0   2       66.67       66.70      7.64 o
 -13   0   2       57.07       81.53      9.12 o
 -12   0   2      777.95      798.44     16.03 o
 -11   0   2       85.48      115.85     10.15 o
 -10   0   2       16.15       25.59      4.26 o
  -9   0   2      216.31      226.31      7.74 o
  -8   0   2     2892.47     3162.88     25.58 o
  -7   0   2      431.10      566.73      9.83 o
  -6   0   2     3900.24     3725.40     42.87 o
  -5   0   2     1636.17     1547.26     12.83 o
  -4   0   2    16347.54    14338.87    128.11 o
  -3   0   2     6914.38     5534.47     50.11 o
  -2   0   2     2140.89     1774.29     16.29 o
   1   0   2     8542.48     6729.81     79.08 o
   2   0   2     4736.63     3676.77     19.69 o
   3   0   2    21887.04    21247.34   5199.89 o
   4   0   2     8712.90     7429.81     62.88 o
   6   0   2     1232.30     1283.61     22.37 o
   7   0   2       12.80       19.50      2.27 o
   8   0   2      473.12      439.31     10.61 o
   9   0   2      999.60      903.63     18.37 o
  10   0   2      507.84      441.29     18.48 o
  11   0   2      687.60      655.90     58.20 o
  12   0   2      116.84      110.74     10.14 o
  13   0   2       34.02       30.22      5.53 o
  14   0   2      973.09      978.23     51.66 o
  15   0   2      197.58      238.69     38.91 o
  16   0   2        6.33       12.16      5.03 o
  17   0   2      548.32      587.55     33.12 o
  18   0   2       51.04       50.40      7.23 o
 -19   1   2       67.44       65.74      4.59 o
 -18   1   2      120.96      130.72      9.01 o
 -17   1   2      138.60      141.61      7.19 o
 -16   1   2        9.95        8.23      1.78 o
 -15   1   2        4.29        6.92      1.63 o
 -14   1   2       93.40       99.58      6.30 o
 -13   1   2      116.91      126.59      6.46 o
 -12   1   2       85.94       97.40      4.42 o
 -11   1   2      216.39      226.89      6.30 o
 -10   1   2      137.93      149.47      6.69 o
  -9   1   2      348.25      336.58     10.08 o
  -8   1   2     3139.29     3424.14     37.33 o
  -7   1   2      111.26       95.96      4.58 o
  -6   1   2     4931.40     4526.45     27.22 o
  -5   1   2     1075.20      969.74     10.52 o
  -4   1   2     5723.95     4959.39     74.58 o
  -3   1   2     1008.94     1004.01      9.34 o
  -2   1   2     3223.74     2872.57     31.66 o
  -1   1   2    14187.53    11705.00    205.62 o
   0   1   2     1971.84     1880.81     15.75 o
   1   1   2        1.91        4.20      1.03 o
   2   1   2    10924.50     8972.20     58.27 o
   3   1   2     3007.96     3058.39     41.25 o
   4   1   2     8839.17     7648.04    178.29 o
   5   1   2     1082.92      972.56      9.80 o
   6   1   2       13.21        7.90      1.44 o
   7   1   2      195.82      233.15      3.62 o
   8   1   2       36.32       20.26      2.02 o
   9   1   2       51.55       41.83      2.88 o
  10   1   2      119.71       95.45      6.93 o
  11   1   2     2157.28     2194.66     28.51 o
  12   1   2        3.18        1.85      2.02 o
  13   1   2      154.68      172.26     15.07 o
  14   1   2       30.15       37.22      3.57 o
  15   1   2      462.55      503.46     18.56 o
  16   1   2        3.63        7.49      2.99 o
  17   1   2       53.19       56.59      4.19 o
  18   1   2      288.89      313.22     15.72 o
 -18   2   2       65.24       64.91      5.02 o
 -17   2   2        1.73        6.65      1.63 o
 -16   2   2       69.05       65.28      6.32 o
 -15   2   2      723.83      712.23     16.63 o
 -14   2   2        0.12        7.21      1.50 o
 -13   2   2        9.29       13.19      1.60 o
 -12   2   2       33.12       29.59      2.78 o
 -11   2   2      422.95      407.79      9.66 o
 -10   2   2       25.54       34.25      2.55 o
  -9   2   2      188.48      178.65      9.96 o
  -8   2   2     1706.70     1661.18     14.09 o
  -7   2   2      124.68      125.40      4.67 o
  -6   2   2       17.61       18.31      1.38 o
  -5   2   2     2201.91     2269.00     20.30 o
  -4   2   2      150.35      158.42      3.15 o
  -3   2   2       70.94       73.68      2.99 o
  -2   2   2      122.76       88.24      3.17 o
  -1   2   2      103.04       75.63      2.86 o
   0   2   2     2590.39     2555.11     23.32 o
   1   2   2     1124.47     1054.15      9.96 o
   2   2   2      102.29       93.99      3.67 o
   3   2   2       53.33       69.66      3.21 o
   4   2   2     4392.13     4503.00     43.52 o
   5   2   2        9.87       13.52      1.42 o
   6   2   2      286.91      304.56      3.94 o
   7   2   2       10.46       12.26      1.54 o
   8   2   2      632.30      647.05      8.08 o
   9   2   2      177.00      163.36      8.11 o
  10   2   2       15.96       11.85      3.54 o
  11   2   2     2034.12     2064.85     33.36 o
  12   2   2       60.00       61.51      4.82 o
  13   2   2      373.46      384.21     16.23 o
  14   2   2       88.16       96.37      6.26 o
  15   2   2      538.23      571.93     13.98 o
  16   2   2      153.59      152.66      8.25 o
  17   2   2        0.78        8.90      2.65 o
 -17   3   2       28.83       29.47      3.81 o
 -16   3   2        0.45        6.20      1.45 o
 -15   3   2       75.82       77.81      4.41 o
 -14   3   2      101.18       99.74      5.20 o
 -13   3   2       43.72       47.71      2.99 o
 -12   3   2       25.16       29.25      2.63 o
 -11   3   2      793.20      854.04     11.31 o
 -10   3   2      330.15      329.50      7.41 o
  -9   3   2      102.17      104.02      4.95 o
  -8   3   2      252.69      231.35      9.57 o
  -7   3   2        0.01        2.37      0.92 o
  -6   3   2      153.23      156.90      4.91 o
  -5   3   2      238.69      198.53      5.98 o
  -4   3   2     2018.61     2197.91     14.97 o
  -3   3   2      104.79      118.08      4.21 o
  -2   3   2     1661.12     1950.87     13.11 o
  -1   3   2      208.72      159.80      6.20 o
   0   3   2       30.49       26.01      2.33 o
   1   3   2      733.91      789.55      9.48 o
   2   3   2     1071.16     1186.22     27.05 o
   3   3   2      618.99      625.96      9.90 o
   4   3   2        1.02        1.50      0.93 o
   5   3   2      760.70      843.00     11.11 o
   6   3   2        0.07        2.36      1.04 o
   7   3   2        4.23        2.44      1.21 o
   8   3   2        2.95        3.74      0.81 o
   9   3   2        2.40        5.86      1.64 o
  10   3   2       14.13       13.01      1.84 o
  11   3   2       42.02       48.56      3.86 o
  12   3   2        0.89        5.30      1.35 o
  13   3   2      112.67      123.50      7.23 o
  14   3   2        0.27        2.26      1.49 o
  15   3   2       56.16       55.24      4.62 o
  16   3   2       53.86       49.17      6.65 o
 -16   4   2        7.56        7.54      1.20 o
 -15   4   2       26.07       39.74      3.25 o
 -14   4   2       16.32       16.52      1.82 o
 -13   4   2       15.53        9.73      1.63 o
 -12   4   2       46.45       38.00      2.72 o
 -11   4   2       12.56       11.68      1.36 o
 -10   4   2        0.66        2.45      1.52 o
  -9   4   2      102.26      104.91      4.19 o
  -8   4   2      819.15      773.52     12.93 o
  -7   4   2      181.54      163.52      6.46 o
  -6   4   2       82.85       85.00      5.16 o
  -5   4   2      444.35      465.01      9.52 o
  -4   4   2        6.29       12.88      1.20 o
  -3   4   2      473.15      445.92      6.96 o
  -2   4   2      225.49      240.78     11.80 o
  -1   4   2     1263.26     1408.85     20.76 o
   0   4   2      170.49      184.06     10.54 o
   1   4   2      337.67      350.63      7.50 o
   2   4   2        4.42        3.53      2.12 o
   3   4   2      447.77      417.87      8.23 o
   4   4   2       33.70       46.14      4.95 o
   5   4   2       43.11       47.49      5.71 o
   6   4   2       17.93       18.18      2.24 o
   7   4   2       87.24      101.30      9.60 o
   8   4   2       68.66       71.96      5.42 o
   9   4   2      775.67      798.34     17.68 o
  10   4   2      584.64      567.38     13.29 o
  11   4   2       14.41       11.49      2.14 o
  12   4   2       55.60       45.58      4.12 o
  13   4   2        0.38        2.86      0.93 o
  14   4   2       28.46       26.09      4.67 o
  15   4   2      106.09       90.30      8.72 o
 -14   5   2       11.86        4.57      0.94 o
 -13   5   2        0.92        2.23      0.79 o
 -12   5   2       42.99       40.65      3.96 o
 -11   5   2      112.07      106.42      7.01 o
 -10   5   2      214.60      196.37      7.23 o
  -9   5   2      816.30      812.13     15.93 o
  -8   5   2       17.63       10.65      1.20 o
  -7   5   2        1.01        2.04      0.68 o
  -6   5   2      773.22      753.18     15.14 o
  -5   5   2       43.87       32.24      4.23 o
  -4   5   2     1543.64     1663.43     30.64 o
  -3   5   2     1407.34     1619.23     37.38 o
  -2   5   2      770.03      828.50     15.62 o
  -1   5   2        5.66        5.63      1.64 o
   0   5   2        1.37        4.03      1.38 o
   1   5   2      471.32      521.15     21.23 o
   2   5   2        0.02        3.28      1.78 o
   3   5   2       13.41        7.07      2.42 o
   4   5   2        0.95        2.78      2.11 o
   5   5   2       31.86       24.78      3.89 o
   6   5   2       59.07       46.28      3.79 o
   7   5   2        6.05        3.20      0.99 o
   8   5   2      381.57      358.03     11.79 o
   9   5   2       83.28       67.78      7.64 o
  10   5   2        3.45        2.18      0.80 o
  11   5   2       38.57       32.14      6.32 o
  12   5   2        8.08        6.65      2.06 o
  13   5   2        0.11        2.45      1.31 o
 -11   6   2      149.59      168.26     23.19 o
 -10   6   2      138.40      170.56     18.21 o
  -9   6   2        5.23        5.32      1.81 o
  -8   6   2       87.52       77.91     17.25 o
  -7   6   2        1.50        2.37      0.98 o
  -6   6   2      245.60      235.67     15.17 o
  -5   6   2      194.75      181.62     13.20 o
  -4   6   2      113.61      108.87     10.35 o
  -3   6   2       34.91       42.67      4.71 o
  -2   6   2        5.24        4.88      2.04 o
  -1   6   2       25.96       28.66      3.10 o
   0   6   2      262.58      305.45     14.91 o
   1   6   2      236.33      252.34     12.47 o
   2   6   2      231.09      233.36     15.61 o
   3   6   2        3.09        4.68      1.71 o
   4   6   2       19.44       22.91      3.16 o
   5   6   2       98.00       80.36      6.81 o
   6   6   2       18.61       12.14      2.41 o
   7   6   2       29.54       20.91      6.63 o
   8   6   2        7.92       10.39      4.58 o
   9   6   2      131.51      137.02     13.76 o
  10   6   2       53.50       56.95      7.84 o
  -6   7   2       15.02        8.34      8.93 o
  -5   7   2       66.84       49.44     10.29 o
  -4   7   2       14.66        8.67      1.63 o
  -3   7   2        0.01        2.21      1.84 o
  -2   7   2        2.63        7.13      1.75 o
  -1   7   2        0.29        6.02      1.58 o
   0   7   2      139.03      120.89      8.26 o
   1   7   2       42.29       46.29      4.23 o
   2   7   2        1.39        1.96      0.78 o
   3   7   2        4.64        5.01      2.42 o
   4   7   2       33.31       27.40      5.45 o
   5   7   2      342.88      337.64     28.42 o
 -19   1   3       15.08       13.46      2.09 o
 -18   1   3       18.41       23.85      2.79 o
 -17   1   3      732.46      774.40     20.59 o
 -16   1   3       78.72       90.18      6.35 o
 -15   1   3      420.77      462.09     21.92 o
 -14   1   3       27.98       25.86      2.72 o
 -13   1   3       11.03       18.79      2.16 o
 -12   1   3      203.10      211.55     15.53 o
 -11   1   3      146.77      137.07      6.96 o
 -10   1   3     1859.47     1870.56     18.03 o
  -9   1   3        0.11        3.52      2.31 o
  -8   1   3     1746.75     1942.46     17.11 o
  -7   1   3      524.78      480.74      7.52 o
  -6   1   3      627.29      682.46     11.70 o
  -5   1   3     2766.11     2780.67     22.59 o
  -4   1   3      156.28      120.89      4.47 o
  -3   1   3     1397.26     1416.96     11.70 o
  -2   1   3      342.64      327.69      4.38 o
  -1   1   3     3307.42     3211.98     27.20 o
   0   1   3     3082.14     2817.96     19.91 o
   1   1   3     2084.89     1974.80     18.90 o
   3   1   3     6210.82     5435.93     73.65 o
   4   1   3      618.32      600.95      8.89 o
   5   1   3      104.10      113.74      7.25 o
   6   1   3      677.38      591.61     12.05 o
   7   1   3     1475.93     1606.45     13.76 o
   8   1   3     1528.29     1628.02     26.76 o
   9   1   3        0.31        4.77      2.22 o
  10   1   3     1276.40     1289.39     18.89 o
  11   1   3      137.35      132.54      8.13 o
  12   1   3        0.03        2.49      3.82 o
  13   1   3      313.81      317.05     11.14 o
  14   1   3       12.50       17.87      2.31 o
  15   1   3       43.62       43.88      3.88 o
  16   1   3        5.56       11.39      2.98 o
  17   1   3        1.02       13.40      2.44 o
  18   1   3       66.90       70.38      5.64 o
 -18   2   3       85.07       96.66      5.17 o
 -17   2   3        2.67        7.11      2.15 o
 -16   2   3      745.88      773.75     14.83 o
 -15   2   3       40.26       47.76      4.95 o
 -14   2   3      162.05      192.58      8.65 o
 -13   2   3      272.98      285.46     10.75 o
 -12   2   3      893.12      896.23     12.57 o
 -11   2   3      775.80      771.24      9.95 o
 -10   2   3       98.53       94.34      5.67 o
  -9   2   3      396.59      372.46      7.42 o
  -8   2   3      489.26      456.96      7.78 o
  -7   2   3       52.77       44.74      3.41 o
  -6   2   3     4565.36     4623.39     25.06 o
  -5   2   3      747.82      884.72     11.44 o
  -4   2   3     2651.40     2645.23     38.62 o
  -3   2   3      671.04      662.37      8.51 o
  -2   2   3      378.93      400.23      4.42 o
  -1   2   3      382.73      329.67      3.62 o
   0   2   3      314.52      334.66      8.01 o
   1   2   3      706.04      764.97      9.77 o
   2   2   3     4753.46     4682.98     70.34 o
   3   2   3        4.27        3.23      0.97 o
   5   2   3        2.62        6.11      1.26 o
   6   2   3        3.21       11.52      1.50 o
   7   2   3     5591.54     6194.29     85.85 o
   8   2   3      195.55      227.36      8.91 o
   9   2   3     3152.31     3862.13   1527.70 o
  10   2   3      357.14      368.84     10.40 o
  12   2   3       89.88       93.76      6.75 o
  13   2   3       28.51       30.49      3.38 o
  14   2   3       99.70      108.27      6.12 o
  15   2   3       14.97       20.48      2.83 o
  16   2   3       21.58       17.36      4.51 o
  17   2   3      146.93      166.24     11.19 o
 -17   3   3      123.46      120.54      5.85 o
 -16   3   3      104.64      111.09      5.90 o
 -15   3   3      266.29      265.49     19.73 o
 -14   3   3        1.10        3.48      0.73 o
 -13   3   3      276.01      288.22      7.30 o
 -12   3   3        7.87        5.95      1.17 o
 -11   3   3      149.12      154.73      5.51 o
 -10   3   3     1353.82     1391.60     17.10 o
  -9   3   3       58.19       60.13      3.60 o
  -8   3   3      110.53      115.74      5.33 o
  -7   3   3      748.75      772.69     10.13 o
  -6   3   3      223.77      272.05      6.27 o
  -5   3   3      241.34      191.31      6.04 o
  -4   3   3      872.38      854.58      9.68 o
  -3   3   3      757.94      754.53      7.04 o
  -2   3   3     1213.51     1292.26     11.40 o
  -1   3   3        3.90        3.73      0.78 o
   0   3   3      167.07      154.80      7.04 o
   1   3   3      172.78      150.84      4.00 o
   2   3   3       97.28       68.39      4.38 o
   3   3   3      814.06      861.48     15.32 o
   4   3   3      685.48      846.59     12.33 o
   5   3   3     3148.72     3356.27     55.74 o
   6   3   3      981.46     1040.71     13.30 o
   7   3   3     1065.04     1079.44     14.26 o
   8   3   3     1931.59     2081.91     27.39 o
   9   3   3     1231.42     1280.33     21.99 o
  10   3   3       18.22       17.48      4.72 o
  11   3   3      600.11      627.75     20.14 o
  12   3   3      407.47      424.36     27.96 o
  13   3   3      700.47      701.68     19.03 o
  14   3   3      407.62      406.62     35.78 o
  15   3   3        1.56        3.65      1.17 o
  16   3   3       11.50       13.15      3.52 o
 -16   4   3       49.51       53.11      3.49 o
 -15   4   3        1.00        4.51      1.10 o
 -14   4   3      280.49      307.56      6.77 o
 -13   4   3       21.88       18.35      2.03 o
 -12   4   3        0.98        2.47      1.18 o
 -11   4   3       21.15       17.49      1.68 o
 -10   4   3      906.52      920.39     13.57 o
  -9   4   3      153.91      156.92      5.06 o
  -8   4   3     1160.50     1188.20     17.31 o
  -7   4   3       64.35       60.88      3.37 o
  -6   4   3      878.58      904.92     31.32 o
  -5   4   3       13.51       22.07      1.91 o
  -4   4   3       10.72        8.55      1.11 o
  -3   4   3       36.61       29.70      2.97 o
  -2   4   3      241.55      243.38      8.02 o
  -1   4   3     2199.75     2289.00     17.46 o
   0   4   3       88.71       82.36      4.56 o
   1   4   3      788.14      772.40     14.12 o
   2   4   3     1297.77     1441.66     77.54 o
   3   4   3       30.95       25.21      3.56 o
   4   4   3      111.59      100.10      6.11 o
   5   4   3        0.03        2.01      0.85 o
   6   4   3      643.83      610.92     14.71 o
   7   4   3       48.17       61.86      4.51 o
   8   4   3      101.15      103.81     10.48 o
   9   4   3     1797.08     1873.53     46.08 o
  10   4   3       24.98       24.07      3.26 o
  11   4   3       12.07       13.49      2.94 o
  12   4   3      200.43      262.96     21.18 o
  13   4   3      380.26      366.88     17.31 o
  14   4   3       45.35       54.92      7.44 o
  15   4   3       28.94       27.01      4.31 o
 -14   5   3       13.38        7.89      1.83 o
 -13   5   3        4.60        5.59      2.03 o
 -12   5   3       18.01       12.68      2.00 o
 -11   5   3        1.99        3.86      0.75 o
 -10   5   3       92.75       80.30      5.91 o
  -9   5   3       23.90       10.44      1.53 o
  -8   5   3        7.92        3.80      0.56 o
  -7   5   3       63.07       57.16      3.96 o
  -6   5   3       26.55       18.07      2.06 o
  -5   5   3       11.74        3.97      1.16 o
  -4   5   3      280.11      262.47     16.13 o
  -3   5   3       88.87      107.81      5.74 o
  -2   5   3     2935.29     3243.46     58.07 o
  -1   5   3        4.43        1.36      1.45 o
   0   5   3      132.20      126.84      8.34 o
   1   5   3      363.33      376.58     18.44 o
   2   5   3      366.54      363.74     16.68 o
   3   5   3      928.46      940.20     17.83 o
   4   5   3       38.05       30.67      3.48 o
   5   5   3      263.69      235.48     10.24 o
   6   5   3        6.30        5.06      1.55 o
   7   5   3       61.08       41.87      2.98 o
   8   5   3       93.76       93.17      6.70 o
   9   5   3       30.64       23.46      3.54 o
  10   5   3       78.39       77.05      9.63 o
  11   5   3       63.62       56.62      8.14 o
  12   5   3       77.52       80.25     17.04 o
  13   5   3      478.39      530.91     10.48 o
 -11   6   3       61.34       47.92      8.51 o
 -10   6   3        3.88        6.23      4.81 o
  -9   6   3       57.01       43.93      8.81 o
  -8   6   3        5.13        4.26      1.47 o
  -7   6   3       51.03       45.46      6.50 o
  -6   6   3        5.88        1.67      1.01 o
  -5   6   3       29.90       27.74      4.52 o
  -4   6   3     1097.88     1160.21     25.55 o
  -3   6   3      383.92      371.29     19.31 o
  -2   6   3       78.56       76.82      6.56 o
  -1   6   3       11.41       15.26      2.53 o
   0   6   3       15.34       13.49      3.09 o
   1   6   3        0.76        4.60      2.14 o
   2   6   3      373.53      402.65     21.41 o
   3   6   3     1295.03     1419.66     30.77 o
   4   6   3       24.69       15.68      3.08 o
   5   6   3       24.60       22.71      6.64 o
   6   6   3       24.05       21.51      4.14 o
   7   6   3       60.51       62.44     13.61 o
   8   6   3      117.80      123.27     12.11 o
   9   6   3       11.22        5.42      2.74 o
  10   6   3        2.78        8.54      3.59 o
  -6   7   3       86.05       74.90     15.13 o
  -5   7   3        6.84        7.00      2.26 o
  -4   7   3        2.79        4.84      1.19 o
  -3   7   3        1.20        3.03      1.10 o
  -2   7   3       15.90       16.75      3.64 o
  -1   7   3        1.17        4.69      1.37 o
   0   7   3       13.98        8.34      1.75 o
   1   7   3        4.41        8.34      1.79 o
   2   7   3       40.15       23.65      3.01 o
   3   7   3       22.95       26.09      3.55 o
   4   7   3        0.00        2.12      1.68 o
   5   7   3       25.92       20.57      5.71 o
 -19   0   4      662.07      678.76     48.67 o
 -18   0   4       18.98       11.98      3.84 o
 -17   0   4       15.28       17.04      8.23 o
 -16   0   4      161.16      177.98     23.47 o
 -15   0   4      315.01      412.96     52.71 o
 -14   0   4      905.40      990.53     23.74 o
 -13   0   4      756.54      780.51     28.01 o
 -12   0   4      758.32      787.53     13.41 o
 -11   0   4      708.98      644.92     17.77 o
 -10   0   4     1597.84     1851.63     38.29 o
  -9   0   4      325.39      297.34     10.61 o
  -8   0   4     9390.34     8412.73     80.08 o
  -7   0   4     8942.86     7790.75     51.76 o
  -6   0   4       75.01       86.52      5.76 o
  -5   0   4      933.53      967.30     20.67 o
  -4   0   4     8904.93     7693.98     49.84 o
  -3   0   4      433.07      395.06      9.41 o
  -2   0   4      304.59      328.69      8.11 o
  -1   0   4      199.23      178.85      2.51 o
   0   0   4       39.15       51.97      2.30 o
   1   0   4     1311.44     1281.74     14.89 o
   3   0   4      814.78      647.95     18.36 o
   4   0   4      560.60      475.24     30.67 o
   5   0   4        8.21       12.90      3.08 o
   6   0   4      958.51      796.99     39.82 o
   7   0   4       45.40       50.79      5.16 o
   8   0   4        2.19        7.07      1.79 o
   9   0   4      455.23      444.47     12.75 o
  10   0   4       34.28       32.76      3.64 o
  11   0   4      442.04      461.76     16.64 o
  12   0   4      792.86      728.46     27.61 o
  13   0   4      134.13      164.31     15.17 o
  14   0   4       18.22       19.86      4.45 o
  15   0   4       44.19       60.71      6.90 o
  16   0   4      449.26      438.91     17.39 o
  17   0   4       47.41       49.66      5.93 o
  18   0   4       31.89       35.88      6.77 o
 -19   1   4       44.23       32.20      3.64 o
 -18   1   4      164.10      165.67      8.86 o
 -17   1   4      496.59      508.02     24.90 o
 -16   1   4       62.42       66.64      4.83 o
 -15   1   4      305.14      282.36     14.13 o
 -14   1   4       85.04      118.93      5.72 o
 -13   1   4      230.41      208.02     13.26 o
 -12   1   4      196.58      220.62     13.45 o
 -11   1   4       34.02       57.25      4.09 o
 -10   1   4     4217.15     4424.82     36.90 o
  -9   1   4      586.02      608.37     11.85 o
  -8   1   4      898.76      994.55     11.80 o
  -7   1   4     2277.64     2410.80     25.59 o
  -6   1   4      805.74      702.82      8.52 o
  -5   1   4        1.17        1.26      0.59 o
  -4   1   4      756.79      782.50     10.56 o
  -3   1   4     6950.11     5973.67     56.63 o
  -2   1   4      559.28      563.65      6.93 o
  -1   1   4      454.89      428.89      5.22 o
   0   1   4    19421.19    16307.49   2306.94 o
   1   1   4      603.28      595.99      7.36 o
   2   1   4     4819.77     4140.06     29.76 o
   3   1   4        8.30        3.14      4.45 o
   4   1   4     1088.80     1244.58     17.37 o
   5   1   4     1772.67     1867.36     19.59 o
   6   1   4      369.20      381.47      7.70 o
   7   1   4     6158.63     6028.30     61.71 o
   8   1   4       17.55       27.33      2.95 o
   9   1   4      759.37      778.59     13.09 o
  10   1   4      175.01      190.03     10.62 o
  11   1   4      441.89      447.95     13.99 o
  12   1   4       30.64       35.84      3.74 o
  13   1   4      154.90      184.13     10.73 o
  14   1   4       14.22       12.56      3.45 o
  15   1   4      456.11      436.32      9.88 o
  16   1   4        7.39       13.59      2.27 o
  17   1   4      206.05      181.43      9.80 o
 -18   2   4      191.33      209.17     10.61 o
 -17   2   4       83.40       79.97      5.09 o
 -16   2   4      177.92      169.25      8.39 o
 -15   2   4        1.14        4.36      1.27 o
 -14   2   4        8.47       12.79      1.74 o
 -13   2   4       13.02       12.02      1.63 o
 -12   2   4     2089.67     1974.87     28.53 o
 -11   2   4      856.38      840.54     12.17 o
 -10   2   4      143.59      155.61      6.48 o
  -9   2   4     1028.50     1032.14     15.27 o
  -8   2   4      120.85      124.55      6.51 o
  -7   2   4      209.04      225.87      6.82 o
  -6   2   4      669.76      693.22     12.63 o
  -5   2   4     1777.53     1749.00     14.92 o
  -4   2   4     2082.63     2314.58     19.30 o
  -3   2   4       35.43       46.59      2.75 o
  -2   2   4     1409.06     1473.85     17.48 o
  -1   2   4      130.61      133.65      4.70 o
   0   2   4     3632.47     3744.00     30.05 o
   1   2   4        3.24        3.59      0.57 o
   2   2   4     1097.15     1189.45     20.83 o
   3   2   4      827.99      890.13     11.83 o
   4   2   4        2.31        7.86      1.87 o
   5   2   4      318.69      321.04      8.51 o
   6   2   4     1556.38     1488.81     13.93 o
   7   2   4      105.30      117.82      9.03 o
   8   2   4     1034.31     1104.10     16.59 o
   9   2   4     2073.92     2101.76     35.72 o
  10   2   4       12.72       16.49      2.25 o
  11   2   4      513.56      504.76     14.47 o
  12   2   4       85.89       84.36      6.18 o
  13   2   4       52.72       53.28      3.73 o
  14   2   4       39.70       44.71      4.10 o
  15   2   4       79.63       71.95      4.97 o
  16   2   4      628.54      668.51     50.96 o
  17   2   4       43.39       34.17      4.43 o
 -18   3   4       17.27       26.79      3.29 o
 -17   3   4       29.08       28.61      2.62 o
 -16   3   4       96.34      109.77      5.34 o
 -15   3   4      179.97      191.64      8.08 o
 -14   3   4        2.54        4.06      0.73 o
 -13   3   4      475.66      462.30      9.74 o
 -12   3   4       37.17       35.82      2.93 o
 -11   3   4       35.62       37.04      6.36 o
 -10   3   4       41.40       60.27      3.35 o
  -9   3   4      380.91      373.17      8.37 o
  -8   3   4      394.44      397.23      8.69 o
  -7   3   4      158.05      178.47      8.52 o
  -6   3   4        6.87       17.52      2.14 o
  -5   3   4      396.12      434.97      6.49 o
  -4   3   4      491.72      542.87      7.71 o
  -3   3   4       39.19       55.64      3.22 o
  -2   3   4       15.94       20.95      1.39 o
  -1   3   4      982.10     1046.84     13.74 o
   0   3   4        8.01       11.41      1.55 o
   1   3   4     1108.03     1308.42     22.41 o
   2   3   4      225.43      196.66      9.15 o
   3   3   4       66.65       68.50      3.32 o
   4   3   4        1.93        6.76      1.71 o
   5   3   4      109.36      104.79      3.94 o
   6   3   4      133.05      119.54      6.73 o
   7   3   4       55.32       79.22      7.20 o
   8   3   4      934.22      961.49     14.37 o
   9   3   4       28.26       25.09      3.40 o
  10   3   4      215.82      220.75     14.80 o
  11   3   4       12.34       10.16      3.26 o
  12   3   4       48.15       36.32      3.82 o
  13   3   4       18.00       17.65      3.87 o
  14   3   4       33.68       41.18      4.98 o
  15   3   4      390.44      399.58     12.76 o
  16   3   4       21.28       18.70      5.66 o
 -16   4   4        8.50        6.12      1.67 o
 -15   4   4        0.34        4.50      1.10 o
 -14   4   4       39.20       33.34      2.82 o
 -13   4   4        1.29        4.31      1.52 o
 -12   4   4       68.33       70.95      3.93 o
 -11   4   4       70.38       55.34      4.03 o
 -10   4   4      125.88      118.99      5.18 o
  -9   4   4      569.75      573.03      9.95 o
  -8   4   4      540.17      566.88     13.29 o
  -7   4   4      363.42      328.15      8.17 o
  -6   4   4        3.32        4.78      1.43 o
  -5   4   4      102.81       97.93      3.10 o
  -4   4   4        0.66        2.40      0.52 o
  -3   4   4      155.92      170.78      7.62 o
  -2   4   4      168.57      158.40      7.94 o
  -1   4   4       76.88       84.86      8.79 o
   0   4   4      191.01      177.69      9.60 o
   1   4   4       19.69       17.28      2.95 o
   2   4   4     1255.18     1290.18     16.44 o
   3   4   4       23.53       25.03      3.50 o
   4   4   4       51.57       53.63      5.28 o
   5   4   4        6.24        4.76      0.92 o
   6   4   4      153.04      137.34      6.30 o
   7   4   4       32.46       18.33      3.85 o
   8   4   4       52.64       42.57      4.18 o
   9   4   4      245.57      241.95     13.20 o
  10   4   4        1.21        2.99      2.28 o
  11   4   4       29.91       27.63      4.30 o
  12   4   4        2.38        9.96      5.59 o
  13   4   4       23.10       24.44      3.84 o
  14   4   4       69.99       64.82      6.67 o
  15   4   4       24.76       15.43      3.27 o
 -14   5   4        0.21        2.83      0.72 o
 -13   5   4       95.50       88.92      5.07 o
 -12   5   4       36.14       32.25      2.88 o
 -11   5   4       32.58       25.16      2.33 o
 -10   5   4      442.43      454.10      7.09 o
  -9   5   4      104.46       93.94      6.35 o
  -8   5   4      556.21      535.28     18.91 o
  -7   5   4        0.08        1.78      0.47 o
  -6   5   4      138.22      119.59      4.26 o
  -5   5   4      375.18      376.89     16.37 o
  -4   5   4        0.81        1.19      0.36 o
  -3   5   4      368.79      420.70     20.93 o
  -2   5   4      137.74      154.56     10.00 o
  -1   5   4      102.84      108.09      6.78 o
   0   5   4       60.44       62.35      8.40 o
   1   5   4      119.69      131.57      9.35 o
   2   5   4      492.58      521.62     19.98 o
   3   5   4      499.25      504.04     13.86 o
   4   5   4       86.50       83.05      8.42 o
   5   5   4      117.18      105.91      3.73 o
   6   5   4      107.60       89.31      6.24 o
   7   5   4      123.81       88.74      9.45 o
   8   5   4       21.10       16.65      3.08 o
   9   5   4       45.08       31.72      4.96 o
  10   5   4      488.68      484.20     13.55 o
  11   5   4       27.35       15.08      7.18 o
  12   5   4        4.97        5.11      2.55 o
  13   5   4      309.85      315.17     34.72 o
 -11   6   4       34.37       36.05      9.24 o
 -10   6   4       21.24       13.48      3.57 o
  -9   6   4      152.50      159.30     22.98 o
  -8   6   4      134.43      116.40     14.14 o
  -7   6   4      248.34      270.64     15.64 o
  -6   6   4      164.50      168.22     14.64 o
  -5   6   4       29.17       29.10      4.00 o
  -4   6   4       98.97       97.84      8.02 o
  -3   6   4       89.62       76.58      6.54 o
  -2   6   4      166.55      183.00     13.27 o
  -1   6   4       58.94       65.08      5.31 o
   0   6   4      217.20      222.50     17.89 o
   1   6   4      149.53      168.46     12.19 o
   2   6   4      120.58      125.19      9.33 o
   3   6   4       49.19       52.74      5.69 o
   4   6   4       20.71       19.50      3.65 o
   5   6   4       19.20       14.24      3.56 o
   6   6   4      112.76      102.36     13.75 o
   7   6   4      319.87      303.72     25.58 o
   8   6   4       23.15       10.86      3.50 o
   9   6   4      276.60      293.46     37.16 o
  -6   7   4       17.63        8.04      6.02 o
  -5   7   4       82.94       77.04      9.79 o
  -4   7   4       31.57       16.65      3.89 o
  -3   7   4       61.05       48.51      4.72 o
  -2   7   4       48.34       49.95      4.33 o
  -1   7   4        5.94        6.66      1.78 o
   0   7   4      259.09      276.62     15.41 o
   1   7   4        0.14        5.54      3.08 o
   2   7   4        5.16        5.74      2.50 o
   3   7   4        7.13        4.19      1.10 o
   4   7   4       30.78       28.40      4.27 o
 -19   1   5        9.44       10.69      2.15 o
 -18   1   5      160.07      183.05     11.45 o
 -17   1   5        0.82        5.98      3.13 o
 -16   1   5        3.80        5.80      1.52 o
 -15   1   5        1.16        3.74      1.75 o
 -14   1   5      652.88      609.02     17.54 o
 -13   1   5      320.31      378.63      9.55 o
 -12   1   5      221.11      203.10     11.20 o
 -11   1   5      215.24      194.78     12.38 o
 -10   1   5       13.34       23.71      2.05 o
  -9   1   5     1044.38     1173.51     20.64 o
  -8   1   5       34.40       57.12      3.23 o
  -7   1   5      212.78      244.15      3.45 o
  -6   1   5      811.99      952.25     15.37 o
  -5   1   5        5.13        4.84      1.07 o
  -4   1   5      157.89      174.30      3.80 o
  -3   1   5        5.09        1.20      1.60 o
  -2   1   5      597.58      552.47      7.07 o
  -1   1   5      243.39      206.62      2.69 o
   0   1   5     6188.93     5196.10     56.85 o
   1   1   5        0.31        0.98      0.99 o
   2   1   5     5995.62     5298.75     52.16 o
   3   1   5      251.89      251.83      7.72 o
   4   1   5      143.42      152.67      6.31 o
   5   1   5      964.10      880.88     10.61 o
   6   1   5     3740.29     3861.94     21.90 o
   7   1   5      205.54      200.50      9.47 o
   8   1   5        0.42        1.81      1.09 o
   9   1   5     1791.17     1753.28     22.81 o
  10   1   5       16.28       18.91      2.61 o
  11   1   5      154.85      179.17     11.00 o
  12   1   5        1.56        5.89      2.49 o
  13   1   5        9.72        6.40      2.25 o
  14   1   5       13.89       14.78      2.96 o
  15   1   5      265.74      265.19     12.03 o
  16   1   5       22.21       28.24      4.58 o
  17   1   5      181.84      173.04     14.92 o
 -19   2   5      437.12      457.48     13.89 o
 -18   2   5       68.96       56.93      4.31 o
 -17   2   5       58.55       61.48      3.85 o
 -16   2   5       26.05       20.32      2.11 o
 -15   2   5        4.29        5.83      1.17 o
 -14   2   5      101.27      102.70      5.37 o
 -13   2   5       22.82       30.84      3.20 o
 -12   2   5       78.49       72.35      5.81 o
 -11   2   5       47.71       58.02      3.98 o
 -10   2   5      231.74      209.16      8.85 o
  -9   2   5      753.59      688.36     12.67 o
  -8   2   5       99.66      122.53      6.78 o
  -7   2   5       23.17       22.20      2.16 o
  -6   2   5      179.73      174.10      4.60 o
  -5   2   5        0.27        2.09      0.88 o
  -4   2   5      264.69      324.63      5.54 o
  -3   2   5      173.29      218.05      3.62 o
  -2   2   5     1369.77     1284.64     36.23 o
  -1   2   5     1652.30     1759.26     36.99 o
   0   2   5      479.11      490.96     11.58 o
   1   2   5     4027.02     3884.86     37.60 o
   2   2   5      583.73      617.52     22.47 o
   3   2   5     7925.35     7505.34     66.22 o
   4   2   5      567.00      538.86     12.31 o
   5   2   5     1691.72     1691.59     29.00 o
   6   2   5      283.56      345.98     12.23 o
   7   2   5      560.15      614.01     20.48 o
   8   2   5     1357.69     1297.90     20.37 o
   9   2   5      250.47      258.86     12.68 o
  10   2   5      879.98      867.43     15.60 o
  11   2   5      191.95      189.41     11.86 o
  12   2   5      210.34      216.09     16.76 o
  13   2   5      123.43      134.83      9.71 o
  14   2   5      125.01      119.89      8.53 o
  15   2   5       54.76       57.56      6.37 o
  16   2   5       42.45       56.29      6.57 o
  17   2   5        5.15        6.15      3.20 o
 -18   3   5      303.00      292.82     12.61 o
 -17   3   5       44.88       48.22      3.90 o
 -16   3   5       27.11       34.73      3.57 o
 -15   3   5       64.68       60.82      3.90 o
 -14   3   5        3.37        5.12      1.12 o
 -13   3   5       27.84       30.93      2.94 o
 -12   3   5      451.71      419.87     11.93 o
 -11   3   5      246.00      237.89      9.12 o
 -10   3   5      410.99      395.52      9.01 o
  -9   3   5        3.64        4.68      1.23 o
  -8   3   5     1904.63     1984.45     25.45 o
  -7   3   5      817.25      777.25     11.78 o
  -6   3   5        0.51        2.91      1.03 o
  -5   3   5      260.73      203.73      6.17 o
  -4   3   5      453.46      428.93      8.32 o
  -3   3   5       19.03       41.46      2.27 o
  -2   3   5     2476.32     2756.65     25.20 o
  -1   3   5     1402.74     1527.76     30.84 o
   0   3   5      826.38      873.91      9.66 o
   1   3   5     1136.07     1203.28     12.26 o
   2   3   5      271.99      241.03      8.83 o
   3   3   5     2004.00     2092.59     26.54 o
   4   3   5      222.24      234.79      6.11 o
   5   3   5       97.16       92.62      8.75 o
   6   3   5      313.01      348.11     10.11 o
   7   3   5      403.77      404.27     21.48 o
   8   3   5      528.54      501.24     16.39 o
   9   3   5       50.08       57.70      6.30 o
  10   3   5      103.35      111.40     13.19 o
  11   3   5       85.42       83.26      8.88 o
  12   3   5       35.34       20.08      5.35 o
  13   3   5      419.72      416.54     37.46 o
  14   3   5       63.55       67.73      6.58 o
  15   3   5        6.89        8.75      2.43 o
  16   3   5        1.48        7.54      2.44 o
 -16   4   5       97.42       94.55      5.05 o
 -15   4   5       51.98       50.15      3.16 o
 -14   4   5       38.44       41.31      3.11 o
 -13   4   5      425.61      424.75     10.37 o
 -12   4   5      128.19      136.39      7.28 o
 -11   4   5      135.81      157.68      7.12 o
 -10   4   5       32.62       29.99      2.86 o
  -9   4   5     1647.72     1688.29     24.11 o
  -8   4   5      253.06      246.26      8.95 o
  -7   4   5       14.82        8.30      1.87 o
  -6   4   5     1533.91     1662.32     18.69 o
  -5   4   5      756.68      793.14      8.53 o
  -4   4   5      191.99      168.98      5.74 o
  -3   4   5        7.55        9.69      1.46 o
  -2   4   5      532.07      546.38     12.92 o
  -1   4   5      206.15      205.34      8.29 o
   0   4   5      142.10      150.75      6.53 o
   1   4   5      258.79      274.41     12.46 o
   2   4   5      221.36      240.63      7.28 o
   3   4   5       24.86       19.26      3.06 o
   4   4   5       13.14       13.31      1.89 o
   5   4   5       46.50       40.17      3.60 o
   6   4   5       42.82       25.03      4.48 o
   7   4   5       21.72       25.74      3.98 o
   8   4   5       91.06      100.65     11.62 o
   9   4   5      260.67      264.66      9.54 o
  10   4   5      146.85      150.49     11.10 o
  11   4   5       44.41       44.58      6.06 o
  12   4   5       38.24       32.86      4.33 o
  13   4   5      116.31      119.44     13.17 o
  14   4   5       17.46       14.16      3.25 o
 -14   5   5        0.94        4.16      1.28 o
 -13   5   5       27.31       20.00      2.18 o
 -12   5   5       22.30       24.19      2.03 o
 -11   5   5        4.65        5.20      0.95 o
 -10   5   5      770.07      794.56     10.43 o
  -9   5   5       35.49       31.19      2.35 o
  -8   5   5       34.78       30.53      2.30 o
  -7   5   5      217.70      210.39      7.08 o
  -6   5   5      230.08      183.17      7.70 o
  -5   5   5        4.15        2.33      0.86 o
  -4   5   5       10.29        7.64      1.85 o
  -3   5   5     1051.19     1125.59     35.99 o
  -2   5   5       14.87        4.38      2.61 o
  -1   5   5       47.05       58.49      7.60 o
   0   5   5       12.29       10.41      2.30 o
   1   5   5      399.98      414.70     19.46 o
   2   5   5      102.34      126.53      8.19 o
   3   5   5      149.11      143.75     10.59 o
   4   5   5       24.73       16.76      3.91 o
   5   5   5       45.92       28.69      5.85 o
   6   5   5       67.92       68.77      6.40 o
   7   5   5      164.83      164.25     13.97 o
   8   5   5       65.29       52.46     10.54 o
   9   5   5        0.58        2.28      0.98 o
  10   5   5       18.94       11.29      4.95 o
  11   5   5        4.33        5.40      1.55 o
  12   5   5       58.67       54.32     20.96 o
 -11   6   5        3.39       13.02      6.19 o
 -10   6   5       49.99       49.81     10.64 o
  -9   6   5       16.30       12.36      3.05 o
  -8   6   5       37.66       34.74      8.71 o
  -7   6   5       71.52       74.66     14.77 o
  -6   6   5        2.52        3.22      6.99 o
  -5   6   5       75.40       72.86      9.27 o
  -4   6   5       57.34       47.72      4.57 o
  -3   6   5       63.36       55.57      5.45 o
  -2   6   5      107.95      121.17     12.57 o
  -1   6   5      189.84      196.86     15.33 o
   0   6   5        1.57        4.96      1.60 o
   1   6   5        2.60        5.65      1.72 o
   2   6   5        0.29        3.42      1.23 o
   3   6   5        0.50        3.28      2.29 o
   4   6   5        2.59        2.54      0.93 o
   5   6   5       68.72       63.82      6.24 o
   6   6   5       27.81       23.04      5.11 o
   7   6   5      149.30      145.04     30.86 o
   8   6   5        7.64        2.90      2.68 o
  -6   7   5        1.46        1.71      3.89 o
  -5   7   5       66.32       54.00      8.67 o
  -4   7   5        7.89        2.28      3.05 o
  -3   7   5       11.90        7.70      1.81 o
  -2   7   5       11.60        6.37      2.55 o
  -1   7   5       39.52       33.46      4.10 o
   0   7   5       24.36       28.44      3.22 o
   1   7   5        2.65        5.94      1.06 o
   2   7   5       18.39       17.05      2.59 o
   3   7   5        3.42        5.02      0.90 o
   4   7   5        9.56        5.76      1.35 o
 -19   0   6       57.15       55.27      6.26 o
 -18   0   6      648.10      671.14     19.56 o
 -17   0   6      984.27      948.28     23.47 o
 -16   0   6        2.65       16.77      3.93 o
 -15   0   6        5.68       23.23      6.73 o
 -14   0   6      389.87      454.49     13.27 o
 -13   0   6      186.40      182.14     15.25 o
 -12   0   6     1350.23     1409.03     23.92 o
 -11   0   6      124.58      145.86     11.07 o
 -10   0   6      204.14      168.92      8.10 o
  -9   0   6     1606.72     1627.48     18.02 o
  -8   0   6     8620.28     7956.48     52.90 o
  -7   0   6     3878.03     4039.16     28.01 o
  -6   0   6     6235.66     5697.88     44.75 o
  -5   0   6     1027.10      935.61     16.63 o
  -4   0   6      851.13      775.34     15.25 o
  -3   0   6     6651.27     5679.77    116.95 o
  -2   0   6     3642.47     3787.61     26.72 o
   0   0   6     2311.77     2332.67     31.30 o
   2   0   6       20.43       17.14      1.81 o
   3   0   6      441.79      427.60     21.17 o
   4   0   6     4683.50     4571.61     65.13 o
   5   0   6      500.06      444.28     14.01 o
   6   0   6       84.53      120.85     15.73 o
   7   0   6       14.77        9.49      2.99 o
   9   0   6      294.89      284.80     12.05 o
  10   0   6      677.26      631.16     13.30 o
  11   0   6     8316.49     7608.30    472.91 o
  12   0   6      284.02      308.57     19.36 o
  13   0   6      164.41      173.77     21.44 o
  15   0   6      381.28      423.98     41.78 o
  16   0   6      251.99      231.78     17.54 o
  17   0   6       87.15       94.10      9.51 o
 -19   1   6      315.38      364.29     15.98 o
 -18   1   6      474.86      556.56     19.66 o
 -17   1   6       26.05       26.69      3.31 o
 -16   1   6      423.66      394.40     19.84 o
 -15   1   6      196.29      217.23     10.84 o
 -14   1   6        0.57        4.91      2.21 o
 -13   1   6       10.24        5.66      1.76 o
 -12   1   6      352.73      305.71     18.61 o
 -11   1   6     2066.50     2123.51     24.35 o
 -10   1   6      209.55      196.79      8.76 o
  -9   1   6      541.85      532.98      7.47 o
  -8   1   6     1666.87     1763.45     12.92 o
  -7   1   6      328.76      361.72      6.61 o
  -6   1   6      810.61      866.71     11.51 o
  -5   1   6       56.40       47.97      3.78 o
  -4   1   6       83.31      101.81      4.86 o
  -3   1   6      113.83      124.41      5.39 o
  -2   1   6      638.81      733.89     17.50 o
  -1   1   6    11263.71     9516.16     86.63 o
   0   1   6     6440.48     5477.09     32.97 o
   1   1   6        4.49        2.48      0.81 o
   2   1   6      400.42      349.30      7.18 o
   3   1   6      155.68      161.63      3.23 o
   4   1   6      831.08      788.58     12.54 o
   5   1   6     1725.26     1848.88     18.10 o
   6   1   6      128.17      105.72      3.96 o
   7   1   6     1263.63     1202.54     15.64 o
   8   1   6       32.65       37.19     12.59 o
   9   1   6       51.39       44.26      4.04 o
  10   1   6      823.07      759.50     12.72 o
  11   1   6      592.77      512.45     13.58 o
  12   1   6     1214.00     1183.05     27.08 o
  13   1   6      314.47      334.89     22.39 o
  14   1   6      425.09      422.99     25.18 o
  15   1   6      151.84      159.60     11.64 o
  16   1   6      272.17      271.39     24.78 o
  17   1   6      138.46      161.33     14.24 o
 -19   2   6       31.74       34.83      4.27 o
 -18   2   6        5.04        8.05      1.66 o
 -17   2   6        7.60        7.34      1.27 o
 -16   2   6       86.63       87.25      4.70 o
 -15   2   6       39.49       51.49      3.37 o
 -14   2   6       20.98       24.27      2.60 o
 -13   2   6      254.70      233.77     10.35 o
 -12   2   6      179.64      208.74      9.27 o
 -11   2   6       62.36       85.52      4.81 o
 -10   2   6      141.03      167.35      6.66 o
  -9   2   6        2.42        5.02      1.53 o
  -8   2   6      730.74      766.40     11.82 o
  -7   2   6        0.11        6.35      1.20 o
  -6   2   6       33.00       51.16      3.44 o
  -5   2   6      149.78      156.26      4.10 o
  -4   2   6     2018.93     2112.32     25.35 o
  -3   2   6     1136.15     1305.78     31.34 o
  -2   2   6       99.97      125.16      8.74 o
  -1   2   6      115.79      139.27      8.53 o
   0   2   6       15.45        6.03      1.20 o
   1   2   6     2459.91     2630.82     38.31 o
   2   2   6      376.01      392.56      6.94 o
   3   2   6     1826.84     1890.06     18.37 o
   4   2   6      160.47      185.07      8.39 o
   5   2   6      935.71      879.76     18.65 o
   6   2   6       69.16       83.45      7.30 o
   7   2   6       10.58        9.46      2.35 o
   8   2   6      743.12      731.88     16.58 o
   9   2   6      371.33      354.68     12.47 o
  10   2   6      263.71      246.97     12.82 o
  11   2   6      470.84      443.73     31.73 o
  12   2   6      332.34      367.40     25.08 o
  13   2   6       14.88       17.96      3.28 o
  14   2   6        1.92        5.81      3.29 o
  15   2   6      107.88      110.17      9.77 o
  16   2   6       46.50       47.13      6.61 o
 -18   3   6       14.08       15.52      2.23 o
 -17   3   6       24.98       29.78      2.37 o
 -16   3   6       14.77       12.49      2.35 o
 -15   3   6      200.39      205.51      7.87 o
 -14   3   6       37.62       34.72      2.81 o
 -13   3   6        0.15        2.17      0.83 o
 -12   3   6       29.10       31.33      2.99 o
 -11   3   6       21.46       28.42      3.21 o
 -10   3   6      610.88      541.67     13.46 o
  -9   3   6       22.04       25.53      2.81 o
  -8   3   6      333.85      353.52     10.06 o
  -7   3   6       56.78       66.82      4.07 o
  -6   3   6      100.55       90.67      7.93 o
  -5   3   6       45.97       56.30      3.35 o
  -4   3   6       56.48       64.36      3.66 o
  -3   3   6      342.63      349.28      7.41 o
  -2   3   6       88.95      105.43     12.36 o
  -1   3   6        0.02        1.19      0.83 o
   0   3   6       27.29       34.28      2.18 o
   1   3   6      527.31      479.30     14.09 o
   2   3   6      153.74      143.58     10.59 o
   3   3   6       18.27       20.27      3.05 o
   4   3   6       75.79       75.21      4.74 o
   5   3   6       27.00       42.54      6.25 o
   6   3   6       17.72       21.98      4.63 o
   7   3   6      203.08      191.10      8.92 o
   8   3   6      559.46      568.49     21.13 o
   9   3   6      321.12      312.18     15.18 o
  10   3   6      195.71      203.50     12.41 o
  11   3   6      290.06      279.30     12.81 o
  12   3   6      123.12      141.43     13.26 o
  13   3   6        2.95        4.63      1.41 o
  14   3   6       29.55       32.08      6.85 o
  15   3   6        0.30        2.43      1.79 o
 -16   4   6      254.29      260.18     12.43 o
 -15   4   6       31.83       30.27      2.67 o
 -14   4   6       30.19       32.27      2.52 o
 -13   4   6        3.17        3.40      1.06 o
 -12   4   6        3.85        4.77      0.94 o
 -11   4   6        0.19        4.25      1.15 o
 -10   4   6       35.12       29.97      3.92 o
  -9   4   6      469.35      475.34      9.95 o
  -8   4   6       54.30       59.34      3.75 o
  -7   4   6        1.56        2.43      0.76 o
  -6   4   6        6.37       10.16      2.89 o
  -5   4   6       25.74       27.21      3.37 o
  -4   4   6       38.45       40.36      3.34 o
  -3   4   6       28.23       19.27      1.91 o
  -2   4   6       65.02       74.07      5.08 o
  -1   4   6        3.60        3.74      1.27 o
   0   4   6       17.53       30.35      2.33 o
   1   4   6      559.30      568.95     11.30 o
   2   4   6       12.54        9.76      2.46 o
   3   4   6       37.24       40.88      9.49 o
   4   4   6      296.64      256.30     12.15 o
   5   4   6       41.52       19.81      6.17 o
   6   4   6        2.86        1.39      1.25 o
   7   4   6      268.49      268.32      8.01 o
   8   4   6      116.17      107.40      9.41 o
   9   4   6       38.38       33.92      5.03 o
  10   4   6       31.96       32.02      5.47 o
  11   4   6      245.19      274.43      8.21 o
  12   4   6        3.12        2.46      1.11 o
  13   4   6       70.06       74.93     15.03 o
  14   4   6        8.76       13.35      2.98 o
 -14   5   6       22.68       17.12      1.97 o
 -13   5   6       47.33       38.36      2.95 o
 -12   5   6       39.04       30.11      2.43 o
 -11   5   6      238.93      254.28      6.90 o
 -10   5   6       74.73       62.13      4.16 o
  -9   5   6       64.81       53.92      4.41 o
  -8   5   6       54.33       48.44      3.11 o
  -7   5   6       69.87       66.98      5.51 o
  -6   5   6      209.55      174.35     11.14 o
  -5   5   6       13.21        4.40      2.60 o
  -4   5   6      278.58      220.71     19.62 o
  -3   5   6       20.63       15.65      3.82 o
  -2   5   6       12.96        6.98      1.90 o
  -1   5   6      286.88      277.41     10.11 o
   0   5   6       50.88       53.66      4.59 o
   1   5   6      425.08      423.81     12.57 o
   2   5   6      508.94      571.16     15.55 o
   3   5   6      300.77      294.01      7.53 o
   4   5   6      236.65      230.92      4.86 o
   5   5   6       34.54       15.83      4.36 o
   6   5   6      103.11       62.81     13.15 o
   7   5   6        1.86        4.57      1.09 o
   8   5   6      273.05      222.21     26.54 o
   9   5   6      453.47      453.49     13.67 o
  10   5   6      160.60      138.08     21.40 o
  11   5   6       24.32       18.41      5.50 o
  12   5   6       17.24       11.36      4.55 o
 -11   6   6      141.33      124.95     12.52 o
 -10   6   6      186.11      173.24     18.23 o
  -9   6   6       16.30       11.93      2.36 o
  -8   6   6       19.37       19.06      4.05 o
  -7   6   6       33.54       48.17      6.81 o
  -6   6   6       14.66       12.99      3.63 o
  -5   6   6       21.22       17.74      5.62 o
  -4   6   6       22.14       23.11      4.01 o
  -3   6   6       28.02       38.84      5.72 o
  -2   6   6       97.87       97.72      6.97 o
  -1   6   6      303.29      311.41     19.99 o
   0   6   6       12.83        8.69      2.35 o
   1   6   6      548.66      619.11     17.62 o
   2   6   6       18.80       14.11      2.14 o
   3   6   6      338.13      337.10     11.38 o
   4   6   6       24.59       24.75      2.77 o
   5   6   6      198.92      200.60     10.60 o
   6   6   6      437.64      455.78     17.96 o
   7   6   6       11.63       10.28      3.21 o
   8   6   6      217.75      151.76     11.37 o
  -6   7   6       19.79       16.84      4.03 o
  -5   7   6       15.60        9.31      2.79 o
  -4   7   6       11.35        9.65      3.13 o
  -3   7   6       63.27       62.37      8.14 o
  -2   7   6       86.57       76.78      8.17 o
  -1   7   6        6.29       12.61      3.43 o
   0   7   6       83.09       82.45      8.44 o
   1   7   6        8.92       10.17      4.71 o
   2   7   6      199.44      178.29     16.90 o
   3   7   6        2.52        5.33      1.70 o
 -19   1   7       24.13       30.06      3.77 o
 -18   1   7        8.44        9.13      3.74 o
 -17   1   7       55.41       46.98      4.32 o
 -16   1   7      192.17      195.20     15.62 o
 -15   1   7        2.16        3.12      1.13 o
 -14   1   7       75.35       58.42      4.41 o
 -13   1   7     1023.84      981.36     16.34 o
 -12   1   7        9.59        6.62      2.90 o
 -11   1   7       38.60       42.98      3.48 o
 -10   1   7       77.43       95.43      4.76 o
  -9   1   7      801.52      790.43      9.56 o
  -8   1   7        9.24       11.53      1.40 o
  -7   1   7      316.37      296.84      5.10 o
  -6   1   7        6.90        4.74      1.05 o
  -5   1   7      618.93      645.79     10.03 o
  -4   1   7      333.69      295.49      4.63 o
  -3   1   7      244.31      220.23      5.98 o
  -2   1   7      959.90     1025.77     12.71 o
  -1   1   7      401.79      452.51      7.11 o
   0   1   7     4670.65     4582.05     44.13 o
   1   1   7     1363.18     1415.80     10.74 o
   2   1   7      571.11      556.70      7.56 o
   3   1   7      195.52      222.07      5.07 o
   4   1   7       75.33       88.76     14.16 o
   5   1   7      244.93      260.72      4.46 o
   6   1   7     1135.45     1207.41     13.07 o
   7   1   7       33.77       23.27      2.68 o
   8   1   7       31.27       28.47      4.24 o
   9   1   7        0.43        3.13      1.45 o
  10   1   7        1.11        3.11      5.35 o
  11   1   7       94.13       93.31      7.82 o
  12   1   7        1.20        3.15      1.16 o
  13   1   7      541.68      507.47     26.92 o
  14   1   7      380.08      388.11     18.18 o
  15   1   7       39.40       32.36      5.04 o
  16   1   7        0.16        8.63      2.74 o
 -19   2   7        9.41        8.35      1.61 o
 -18   2   7       13.01       12.63      2.42 o
 -17   2   7      399.50      396.68     15.65 o
 -16   2   7       33.82       29.13      2.86 o
 -15   2   7      135.29      156.53      9.32 o
 -14   2   7     1466.47     1474.12     26.12 o
 -13   2   7      128.93      108.70      7.61 o
 -12   2   7        5.23       10.51      1.81 o
 -11   2   7      270.24      270.58     13.42 o
 -10   2   7     2713.52     2774.62     34.50 o
  -9   2   7      343.33      285.48      8.74 o
  -8   2   7       63.01       88.16      6.82 o
  -7   2   7      821.86      802.58     10.98 o
  -6   2   7      113.87      152.40      3.27 o
  -5   2   7      183.28      156.05      3.87 o
  -4   2   7      107.27       98.16      5.37 o
  -3   2   7     1796.49     1920.61     16.35 o
  -2   2   7       83.62       83.02      6.27 o
  -1   2   7      521.81      535.49      8.30 o
   0   2   7     3335.38     3561.56     26.68 o
   1   2   7      173.33      163.30      2.93 o
   2   2   7      492.71      473.19      7.50 o
   3   2   7      244.83      228.73      4.18 o
   4   2   7       62.98       63.95      5.52 o
   5   2   7      192.48      202.00     13.43 o
   6   2   7       52.24       98.01      8.86 o
   7   2   7      110.28      105.31     10.54 o
   8   2   7      213.99      248.63     22.88 o
   9   2   7      445.36      462.17     14.70 o
  10   2   7       14.12       12.43      2.99 o
  11   2   7      205.15      237.79     24.74 o
  12   2   7       75.16       69.99      9.35 o
  13   2   7      373.97      383.57     12.83 o
  14   2   7       37.04       29.46      8.29 o
  15   2   7       25.69       21.77      4.27 o
  16   2   7        0.16        4.39      2.17 o
 -18   3   7      455.71      439.86     10.97 o
 -17   3   7      264.97      259.12      8.71 o
 -16   3   7      158.48      172.75      6.63 o
 -15   3   7      144.24      160.21      7.77 o
 -14   3   7       51.34       64.20      4.03 o
 -13   3   7      639.25      635.46     13.81 o
 -12   3   7       10.64       12.47      2.16 o
 -11   3   7     1470.11     1448.85     24.28 o
 -10   3   7      637.25      620.31     10.73 o
  -9   3   7     1278.99     1345.89     18.53 o
  -8   3   7     2242.23     2281.70     29.41 o
  -7   3   7        1.90        2.01      1.26 o
  -6   3   7     1127.39     1169.69     21.18 o
  -5   3   7       12.85       25.56      1.95 o
  -4   3   7      329.65      325.00     17.57 o
  -3   3   7      902.76      895.44     22.07 o
  -2   3   7      117.39      143.47      7.67 o
  -1   3   7     3777.44     4534.50     92.98 o
   0   3   7        0.02        4.05      0.98 o
   1   3   7     4061.86     4344.35     71.36 o
   2   3   7      474.72      406.91      9.76 o
   3   3   7      320.03      351.38      9.81 o
   4   3   7      612.33      570.23      8.90 o
   5   3   7       93.01       88.84     10.99 o
   6   3   7      474.80      428.20     19.78 o
   7   3   7      145.57      170.47      9.91 o
   8   3   7      178.82      191.15     19.31 o
   9   3   7     1111.99     1084.70     30.09 o
  10   3   7      282.88      242.55     34.13 o
  11   3   7       65.03       79.01      8.22 o
  12   3   7      386.58      398.64     12.82 o
  13   3   7       10.13       10.66      3.17 o
  14   3   7      525.52      526.85     22.22 o
  15   3   7      107.01      102.57      9.01 o
 -16   4   7       41.53       42.81      3.40 o
 -15   4   7      585.99      618.84     14.73 o
 -14   4   7      263.09      268.10      8.52 o
 -13   4   7      165.63      171.92      8.43 o
 -12   4   7      285.73      304.28     11.12 o
 -11   4   7      155.79      160.92      7.72 o
 -10   4   7      976.95     1017.92     16.19 o
  -9   4   7        2.23        1.33      1.14 o
  -8   4   7      724.10      722.01     11.25 o
  -7   4   7      863.47      926.61     14.60 o
  -6   4   7       12.61       12.98      1.79 o
  -5   4   7     1124.33     1151.92     21.34 o
  -4   4   7     1249.52     1326.27     17.48 o
  -3   4   7      356.17      369.25     21.15 o
  -2   4   7      765.79      784.94     27.71 o
  -1   4   7        6.93        6.82      2.22 o
   0   4   7      175.94      166.10      8.97 o
   1   4   7      222.42      180.92     16.22 o
   2   4   7     1146.49     1150.63     44.63 o
   3   4   7     1576.22     1690.99     29.27 o
   4   4   7      631.71      698.01     15.51 o
   6   4   7       41.89       30.25      7.06 o
   7   4   7       87.82       83.02     11.80 o
   8   4   7      707.37      742.92     20.09 o
   9   4   7        6.12       11.11      3.27 o
  10   4   7      183.34      171.92     23.11 o
  11   4   7      764.37      749.73     22.03 o
  12   4   7      164.08      176.66     24.43 o
  13   4   7      572.97      576.83     18.08 o
 -14   5   7      176.45      178.13      9.76 o
 -13   5   7       44.28       29.46      2.18 o
 -12   5   7       32.13       27.08      2.97 o
 -11   5   7      255.78      245.83      7.55 o
 -10   5   7       17.82       17.96      2.29 o
  -9   5   7      275.83      271.73     14.27 o
  -8   5   7      456.21      463.47     15.82 o
  -7   5   7      232.78      235.16     14.53 o
  -6   5   7       94.64       91.95      7.25 o
  -5   5   7      191.29      158.47     10.03 o
  -4   5   7      717.96      724.08     18.80 o
  -3   5   7       36.94       24.27      4.92 o
  -2   5   7        4.47        4.65      2.40 o
  -1   5   7      539.30      582.35     35.53 o
   0   5   7       56.50       46.99      5.73 o
   1   5   7       72.51       64.18      6.23 o
   2   5   7      347.70      379.92     16.84 o
   3   5   7      159.59      126.02      5.79 o
   4   5   7      166.23      156.26      5.36 o
   5   5   7      185.15      179.85      8.43 o
   6   5   7       16.15       15.04      5.13 o
   7   5   7      141.98      130.77     23.68 o
   8   5   7       54.29       38.23     10.66 o
   9   5   7      292.39      315.10      9.86 o
  10   5   7        6.54        1.84      0.88 o
  11   5   7        0.92        2.50      1.14 o
 -11   6   7        1.22        4.87      6.71 o
 -10   6   7       11.28       15.25      3.34 o
  -9   6   7       51.36       39.32      5.64 o
  -8   6   7        0.85        6.77      2.11 o
  -7   6   7       95.85       95.62     10.69 o
  -6   6   7        1.98        8.24      2.20 o
  -5   6   7       66.66       80.27     12.09 o
  -4   6   7       80.83       92.25      8.92 o
  -3   6   7        0.00        6.37      2.10 o
  -2   6   7      299.50      311.58     20.65 o
  -1   6   7        5.99        4.94      2.80 o
   0   6   7       36.31       39.48      5.45 o
   1   6   7       97.63       89.45      8.82 o
   2   6   7       98.12      114.55     10.69 o
   3   6   7       37.55       36.23     11.84 o
   4   6   7       16.15       14.21      3.64 o
   5   6   7       81.00       72.32     10.02 o
   6   6   7        1.52        7.75      2.67 o
   7   6   7       14.29       14.11      4.07 o
   8   6   7       25.06        8.35      3.05 o
  -5   7   7        2.51        8.49      3.61 o
  -4   7   7        5.07        4.52      1.65 o
  -3   7   7        5.76        9.43      2.61 o
  -2   7   7      176.95      169.17     17.17 o
  -1   7   7      100.39      109.33     10.35 o
   0   7   7        0.02        3.69      7.82 o
   1   7   7        0.07        4.18      2.14 o
   2   7   7        9.06        4.02      1.16 o
 -19   0   8        5.97        8.81      2.41 o
 -18   0   8       26.71       23.18      4.03 o
 -17   0   8      274.12      324.72     29.87 o
 -16   0   8        4.02        5.08      2.07 o
 -15   0   8      334.88      351.06     16.85 o
 -14   0   8        6.26        6.86      1.90 o
 -13   0   8      310.02      292.65     14.10 o
 -12   0   8     1529.78     1476.31     22.64 o
 -11   0   8        3.23        1.59      1.13 o
 -10   0   8      852.07      797.27     15.89 o
  -9   0   8     1468.87     1609.73     17.72 o
  -8   0   8     1094.42     1225.88     46.89 o
  -7   0   8     2250.09     2379.45     30.35 o
  -6   0   8       33.68       31.05      3.06 o
  -5   0   8     1725.85     1816.96     23.38 o
  -4   0   8      461.37      389.78     20.75 o
  -3   0   8     6332.90     6001.05    103.79 o
  -2   0   8      598.58      700.16     20.09 o
  -1   0   8      240.37      211.93      4.92 o
   0   0   8    17171.37    14946.34   3662.15 o
   1   0   8     1717.91     1816.80     58.21 o
   2   0   8      177.09      155.71     13.14 o
   3   0   8      523.54      472.89     14.54 o
   4   0   8      631.47      605.73     13.87 o
   5   0   8      425.07      381.62      9.34 o
   6   0   8      379.57      368.73     17.95 o
   7   0   8     2052.25     2136.13     27.51 o
   8   0   8       83.59       81.42      9.88 o
   9   0   8       83.19       93.41      8.41 o
  10   0   8     1155.75     1077.83     35.87 o
  11   0   8      547.21      470.88     21.10 o
  12   0   8     1670.24     1604.00     58.13 o
  13   0   8      475.49      473.04     34.06 o
  14   0   8      251.73      260.92     27.13 o
  15   0   8       31.87       32.17      6.14 o
  16   0   8       40.19       54.16      6.92 o
 -19   1   8      229.70      251.55     13.71 o
 -18   1   8       11.22       15.79      2.65 o
 -17   1   8       87.37       76.71      7.55 o
 -16   1   8      219.96      197.57     11.46 o
 -15   1   8      101.50      100.53      6.22 o
 -14   1   8      175.82      220.07     11.43 o
 -13   1   8      168.25      168.97      8.09 o
 -12   1   8      392.46      358.26      7.68 o
 -11   1   8      803.14      729.16      9.55 o
 -10   1   8       12.77       18.13      1.77 o
  -9   1   8       15.67       10.77      1.42 o
  -8   1   8      192.70      197.35      5.14 o
  -7   1   8     1049.21     1098.02     15.27 o
  -6   1   8      183.73      183.65      4.54 o
  -5   1   8     1413.37     1512.70     13.66 o
  -4   1   8     2825.43     2959.88     32.31 o
  -3   1   8      414.73      403.86     14.94 o
  -2   1   8      212.43      197.39      6.10 o
  -1   1   8     4745.15     4589.10     44.04 o
   0   1   8      519.89      469.47      7.63 o
   1   1   8      360.40      415.93      6.73 o
   2   1   8      344.27      380.94     12.75 o
   3   1   8     3624.60     3490.26     27.76 o
   4   1   8      428.79      387.27      8.87 o
   5   1   8      543.78      572.05     15.36 o
   6   1   8      387.36      370.39     18.75 o
   7   1   8      115.84      111.63      8.22 o
   8   1   8        9.30        7.84      3.21 o
   9   1   8      843.29      825.62     12.79 o
  10   1   8      615.39      603.96     11.45 o
  11   1   8      319.57      346.46     11.30 o
  12   1   8      143.89      139.74     10.99 o
  13   1   8       95.79      101.49      8.31 o
  14   1   8        1.01        6.64      2.12 o
  15   1   8        4.93       11.88      3.13 o
  16   1   8      130.21      137.41     12.56 o
 -19   2   8       32.99       37.61      3.91 o
 -18   2   8       45.71       48.91      3.62 o
 -17   2   8       31.27       35.61      3.40 o
 -16   2   8       40.18       40.98      3.99 o
 -15   2   8      481.50      458.86     16.92 o
 -14   2   8      194.01      204.44     11.12 o
 -13   2   8      388.65      389.75      9.44 o
 -12   2   8      153.69      159.19      8.70 o
 -11   2   8      889.44      863.83     13.20 o
 -10   2   8       88.34      107.34      5.69 o
  -9   2   8        3.86        6.86      1.19 o
  -8   2   8      101.75      123.73      6.33 o
  -7   2   8      159.23      141.76      9.35 o
  -6   2   8      270.01      296.46      7.19 o
  -5   2   8       31.89       30.27      1.88 o
  -4   2   8     2996.76     3613.26     27.90 o
  -3   2   8      102.10      167.32      7.87 o
  -2   2   8      193.51      163.90      5.25 o
  -1   2   8       54.83       63.73      4.49 o
   0   2   8        4.75        0.32      3.52 o
   1   2   8     2034.40     2273.27     22.22 o
   2   2   8       71.27       51.07      3.42 o
   3   2   8        0.46        2.61      0.69 o
   4   2   8       37.35       41.92      4.33 o
   5   2   8      126.83      123.76     10.87 o
   6   2   8      158.70      170.88     13.58 o
   7   2   8        0.62        1.71      1.28 o
   8   2   8      102.11      135.46     11.63 o
   9   2   8       22.29       30.67      5.90 o
  10   2   8        5.03        3.81      2.17 o
  11   2   8        1.12        4.72      6.89 o
  12   2   8        7.18       11.72      2.84 o
  13   2   8       40.46       51.66      5.74 o
  14   2   8       10.50       14.42      3.96 o
  15   2   8       45.62       52.42      5.92 o
  16   2   8       22.73       20.05      5.31 o
 -18   3   8        0.44        4.21      0.90 o
 -17   3   8        0.33        4.78      1.00 o
 -16   3   8        1.90        7.45      1.50 o
 -15   3   8       29.68       37.58      3.36 o
 -14   3   8        0.58        3.59      1.38 o
 -13   3   8        0.72        8.12      1.90 o
 -12   3   8      326.76      365.01     11.38 o
 -11   3   8        5.37        7.01      1.60 o
 -10   3   8     1182.73     1128.08     21.94 o
  -9   3   8      216.80      235.46     14.50 o
  -8   3   8      164.02      164.94      8.03 o
  -7   3   8      637.75      641.02     15.23 o
  -6   3   8      173.62      146.54      9.92 o
  -5   3   8      182.64      218.79     10.18 o
  -4   3   8       13.66       19.02      1.85 o
  -3   3   8     1025.18     1125.22     22.02 o
  -2   3   8      825.58      917.26     25.20 o
  -1   3   8      119.59      152.20      7.92 o
   0   3   8      925.09      945.93     15.37 o
   1   3   8       70.87       73.26      5.90 o
   2   3   8       61.33       64.54      6.17 o
   3   3   8        0.23        1.30      0.93 o
   4   3   8        4.49       16.13      6.13 o
   5   3   8      134.54      121.24      6.19 o
   6   3   8       81.53       75.06     10.19 o
   7   3   8        1.41        3.95      1.94 o
   8   3   8      213.88      205.05     13.52 o
   9   3   8      364.36      319.74     14.76 o
  10   3   8        0.56        3.60      3.00 o
  11   3   8        4.57        4.72      2.12 o
  12   3   8       32.89       32.42      9.17 o
  13   3   8      171.56      174.55     13.62 o
  14   3   8       10.78        8.83      2.94 o
  15   3   8       10.82       13.28      2.85 o
 -16   4   8      166.72      174.07      7.15 o
 -15   4   8       65.99       56.43      3.48 o
 -14   4   8       13.03        9.84      1.46 o
 -13   4   8       91.04      103.55      5.70 o
 -12   4   8        0.62        2.93      0.94 o
 -11   4   8        0.90        3.36      0.98 o
 -10   4   8      149.35      165.97      8.05 o
  -9   4   8       90.33       91.71      5.72 o
  -8   4   8       98.38       85.59      5.73 o
  -7   4   8       28.08       39.13      4.36 o
  -6   4   8      145.89      146.53     10.53 o
  -5   4   8       12.07       11.56      1.66 o
  -4   4   8       11.06       12.62      1.92 o
  -3   4   8       82.12      107.43      4.71 o
  -2   4   8       52.84       42.13      6.42 o
  -1   4   8      105.52       94.30      5.46 o
   0   4   8       77.93       80.57      5.92 o
   1   4   8        2.50        4.67      2.27 o
   2   4   8      427.47      433.17     11.79 o
   3   4   8      219.65      235.57      9.18 o
   4   4   8       33.02       36.16      8.71 o
   5   4   8       86.47       77.96     14.29 o
   6   4   8       31.20       40.55      8.10 o
   7   4   8       21.98       11.22      4.88 o
   8   4   8       49.79       48.94      8.28 o
   9   4   8      104.56      104.88      9.52 o
  10   4   8      538.51      561.93     15.49 o
  11   4   8        1.19        5.97      3.21 o
  12   4   8       13.50       14.14      2.90 o
  13   4   8       12.94       15.00      4.37 o
 -14   5   8       64.78       50.27      3.31 o
 -13   5   8        9.22        6.30      0.97 o
 -12   5   8       38.60       31.21      2.78 o
 -11   5   8        8.32        8.37      1.13 o
 -10   5   8       67.75       51.52      4.83 o
  -9   5   8       21.85       21.55      1.98 o
  -8   5   8       59.22       50.82      4.87 o
  -7   5   8        5.80        4.93      0.81 o
  -6   5   8      195.45      185.28     11.57 o
  -5   5   8      101.12       77.20      7.77 o
  -4   5   8      162.23      165.28     13.36 o
  -3   5   8      252.75      246.32     17.03 o
  -2   5   8       72.24       79.27      7.30 o
  -1   5   8      791.36      821.40     20.83 o
   0   5   8      120.04       95.21      8.21 o
   1   5   8       73.45       94.34      8.35 o
   2   5   8      182.01      212.34     17.59 o
   3   5   8       18.71        7.68      2.46 o
   4   5   8        1.51        1.86      0.46 o
   5   5   8       29.57       18.89     10.17 o
   6   5   8       27.55       19.72      8.20 o
   7   5   8        2.20        1.48      0.61 o
   8   5   8       59.71       61.61     21.29 o
   9   5   8      289.01      297.90     30.80 o
  10   5   8        0.13        3.56      1.38 o
  11   5   8        9.29        2.59      3.88 o
 -11   6   8      124.57      144.01     13.81 o
 -10   6   8       13.31       16.63      3.41 o
  -9   6   8       32.88       29.20      4.70 o
  -8   6   8       79.41       66.51      6.97 o
  -7   6   8      233.57      252.09     36.32 o
  -6   6   8       28.07       31.36      5.52 o
  -5   6   8      267.82      301.86     21.70 o
  -4   6   8       39.10       29.88      4.87 o
  -3   6   8       20.38       22.65      4.04 o
  -2   6   8      267.83      296.47     17.43 o
  -1   6   8       15.92       15.98      6.22 o
   0   6   8      726.00      799.69     28.10 o
   1   6   8       21.35       27.72      4.82 o
   2   6   8      241.99      265.86     15.23 o
   3   6   8        3.65        3.31      1.03 o
   4   6   8       80.67       83.75     17.08 o
   5   6   8      122.01      142.26     16.67 o
   6   6   8       18.27       22.03      6.21 o
   7   6   8       69.81       43.86     13.21 o
  -5   7   8       68.41       66.32     13.29 o
  -4   7   8       86.80       67.72      7.67 o
  -3   7   8      125.19      137.66     13.98 o
  -2   7   8       49.84       44.26      7.67 o
  -1   7   8      168.64      179.88     16.96 o
   0   7   8       11.45       21.26      4.90 o
   1   7   8      363.51      341.61     28.71 o
 -19   1   9      183.63      203.65     11.69 o
 -18   1   9       56.65       62.31      4.77 o
 -17   1   9      178.44      172.38     10.56 o
 -16   1   9      174.67      159.82     10.40 o
 -15   1   9       37.00       39.26      4.11 o
 -14   1   9      623.13      623.16     14.06 o
 -13   1   9      127.03      121.93      7.53 o
 -12   1   9      108.25      109.48      6.83 o
 -11   1   9      112.19      111.86      8.55 o
 -10   1   9       77.16      113.90      5.46 o
  -9   1   9       38.43       43.47      2.60 o
  -8   1   9      120.45      121.64      7.24 o
  -7   1   9      840.89      898.92     11.82 o
  -6   1   9      159.69      164.29     11.09 o
  -5   1   9     1669.25     1949.68     18.05 o
  -4   1   9       81.42      102.33      7.44 o
  -3   1   9     6931.17     6734.46     44.86 o
  -2   1   9     1761.24     1786.52     15.17 o
  -1   1   9       71.19       65.32      5.07 o
   0   1   9      182.14      201.39      3.74 o
   1   1   9     3976.76     4138.78     39.29 o
   2   1   9      672.92      698.68     11.86 o
   3   1   9       75.84       87.84      4.90 o
   4   1   9     2415.96     2405.89     21.04 o
   5   1   9        8.52        3.99      1.52 o
   6   1   9       50.36       70.88      7.53 o
   7   1   9      119.11      124.37      8.14 o
   8   1   9      482.75      460.13     12.94 o
   9   1   9      228.29      247.59     16.96 o
  10   1   9      616.25      609.68     11.30 o
  11   1   9       42.51       31.20     14.87 o
  12   1   9      377.25      337.40     20.50 o
  13   1   9       13.38       11.32      3.43 o
  14   1   9       10.23       18.68      4.02 o
  15   1   9        0.56        6.14      1.98 o
  16   1   9       25.36       29.79      4.47 o
 -19   2   9        3.02        5.30      1.32 o
 -18   2   9      227.01      229.55     13.50 o
 -17   2   9      165.07      142.68      7.30 o
 -16   2   9      264.07      281.43     11.53 o
 -15   2   9      918.77      870.29     20.24 o
 -14   2   9      383.19      345.84     17.55 o
 -13   2   9      106.58      111.23      6.62 o
 -12   2   9      138.50      144.63      8.14 o
 -11   2   9     1375.21     1337.84     18.60 o
 -10   2   9        0.14        3.73      1.88 o
  -9   2   9       39.58       71.34      3.81 o
  -8   2   9       13.66       11.37      1.59 o
  -7   2   9      320.90      327.80     11.89 o
  -6   2   9        0.44        5.06      1.24 o
  -5   2   9      876.71      929.29     12.93 o
  -4   2   9        5.41        5.89      1.22 o
  -3   2   9      538.77      496.71     13.68 o
  -2   2   9      214.56      193.79      5.04 o
  -1   2   9      843.29      858.32     20.02 o
   0   2   9     2643.11     2733.10     41.67 o
   1   2   9        5.69        5.06      1.44 o
   2   2   9      290.55      260.49      6.29 o
   3   2   9        0.26        1.54      1.50 o
   4   2   9       56.71       73.67      6.01 o
   5   2   9     1325.53     1311.71     20.20 o
   6   2   9      175.81      148.54      8.30 o
   7   2   9      779.55      745.47     14.83 o
   8   2   9      118.37      161.07     15.70 o
   9   2   9      187.49      180.85     14.30 o
  10   2   9      231.44      238.81     11.23 o
  11   2   9        7.94        7.70      4.07 o
  12   2   9      301.34      288.70     25.43 o
  13   2   9       13.17       13.29      6.77 o
  14   2   9       17.96       10.97      4.89 o
  15   2   9       92.23       92.22      8.89 o
 -18   3   9       36.85       25.04      2.53 o
 -17   3   9      362.26      356.33     11.11 o
 -16   3   9      110.83      112.18      5.36 o
 -15   3   9      501.10      473.38      9.76 o
 -14   3   9        0.55        5.70      1.28 o
 -13   3   9      105.91       98.03      6.11 o
 -12   3   9     1631.37     1584.88     28.21 o
 -11   3   9      210.04      206.95     10.30 o
 -10   3   9      280.01      250.86     12.56 o
  -9   3   9      592.83      564.04     15.70 o
  -8   3   9      156.75      168.74      7.41 o
  -7   3   9        0.26        1.86      1.10 o
  -6   3   9      130.96      141.51      8.19 o
  -5   3   9      961.02     1035.49     24.27 o
  -4   3   9      175.23      162.23      7.88 o
  -3   3   9      119.69      152.59      8.71 o
  -2   3   9     1121.72     1066.96     22.91 o
  -1   3   9       23.44       29.09      4.43 o
   0   3   9      637.67      635.09     14.33 o
   1   3   9       86.22       84.24      6.40 o
   2   3   9       27.84       31.95      2.86 o
   3   3   9      120.18      116.21      7.52 o
   4   3   9       25.23       33.58      4.64 o
   5   3   9        0.45        4.62      2.93 o
   6   3   9      781.94      810.06     17.61 o
   7   3   9        2.88        5.43      1.68 o
   8   3   9      686.45      673.07     22.18 o
   9   3   9      298.01      314.39     11.44 o
  10   3   9      145.27      144.90     14.14 o
  11   3   9      135.00      136.38     15.91 o
  12   3   9        0.58        4.05      1.78 o
  13   3   9      303.75      297.93     19.10 o
  14   3   9       61.88       72.11     10.27 o
 -16   4   9      253.37      237.69     10.59 o
 -15   4   9       31.23       32.65      2.66 o
 -14   4   9        5.49        5.18      1.26 o
 -13   4   9      374.49      382.44      7.46 o
 -12   4   9       27.92       24.82      3.47 o
 -11   4   9      179.57      178.23      9.05 o
 -10   4   9       29.08       32.72      3.22 o
  -9   4   9      352.15      365.84     10.69 o
  -8   4   9      197.47      213.66      9.00 o
  -7   4   9        0.35        1.17      1.50 o
  -6   4   9      735.85      695.26     11.82 o
  -5   4   9       14.15       12.16      3.08 o
  -4   4   9      480.16      522.14     15.42 o
  -3   4   9      504.35      556.04     15.71 o
  -2   4   9      253.48      241.20      9.92 o
  -1   4   9       28.81       31.36      2.50 o
   0   4   9       68.06       85.40      8.54 o
   1   4   9      984.70     1055.87     26.23 o
   2   4   9      107.99       78.00      7.00 o
   3   4   9      627.30      751.14     13.68 o
   4   4   9       96.43       93.68      3.95 o
   5   4   9       35.54       24.34      4.53 o
   6   4   9        7.06        4.48      1.65 o
   7   4   9      418.58      413.51     20.65 o
   8   4   9        0.27        3.36      1.75 o
   9   4   9      180.24      160.02     33.28 o
  10   4   9      919.40      957.13     24.60 o
  11   4   9      124.00      119.59     17.49 o
  12   4   9      141.05      151.91     38.03 o
  13   4   9       48.63       48.49      6.82 o
 -14   5   9       59.73       53.76      3.45 o
 -13   5   9      149.96      137.37      6.94 o
 -12   5   9        1.38        3.55      1.03 o
 -11   5   9       71.74       61.41      4.29 o
 -10   5   9      245.85      230.38      9.11 o
  -9   5   9      437.95      455.00      7.70 o
  -8   5   9        0.16        2.04      0.92 o
  -7   5   9       23.35       17.22      2.02 o
  -6   5   9       49.17       29.06      4.18 o
  -5   5   9      359.86      322.79      7.49 o
  -4   5   9       66.49       43.74      8.28 o
  -3   5   9       47.13       36.64      4.51 o
  -2   5   9      329.95      371.81     28.40 o
  -1   5   9       10.80        6.23      4.79 o
   0   5   9       31.81       27.63      6.31 o
   1   5   9       30.40        9.52      7.09 o
   2   5   9       39.52       29.95      4.53 o
   3   5   9       80.01       63.75     12.57 o
   4   5   9       57.00       41.80      7.69 o
   5   5   9      154.49      133.91      9.69 o
   6   5   9       10.51       10.79      2.57 o
   7   5   9       44.56       26.14      8.48 o
   8   5   9      121.96      118.83     29.83 o
   9   5   9      706.23      732.44     18.89 o
  10   5   9       12.35        5.04      1.46 o
  11   5   9        0.53        2.93      1.75 o
 -11   6   9        6.76        9.13      2.74 o
 -10   6   9      177.23      174.04     16.29 o
  -9   6   9        7.45        7.28      2.34 o
  -8   6   9        4.26        4.74      2.04 o
  -7   6   9       26.22       27.11      3.85 o
  -6   6   9       89.39       90.02     10.25 o
  -5   6   9      274.23      255.92     17.44 o
  -4   6   9       28.50       23.58      3.59 o
  -3   6   9      326.03      335.05     21.34 o
  -2   6   9      327.35      331.23     14.46 o
  -1   6   9      175.02      224.15     18.17 o
   0   6   9        5.62       13.63      3.81 o
   1   6   9       27.22       32.10      4.92 o
   2   6   9       13.37        4.36      1.91 o
   3   6   9      126.86      119.50     18.81 o
   4   6   9       47.33       52.76     10.82 o
   5   6   9        1.41        5.40      5.30 o
   6   6   9        7.33        5.08      2.94 o
   7   6   9      158.09      197.21     27.52 o
  -4   7   9        0.32        1.60      0.98 o
  -3   7   9       33.21       37.33      5.82 o
  -2   7   9      146.53      117.53     15.19 o
  -1   7   9       96.93       89.35      9.86 o
   0   7   9        2.72        8.14      2.12 o
 -19   0  10        0.06       18.25      4.64 o
 -18   0  10      628.29      643.73     25.46 o
 -17   0  10        1.34        3.85      1.11 o
 -16   0  10      350.45      350.38     17.58 o
 -15   0  10       36.09       34.65      3.80 o
 -14   0  10      218.16      225.22     12.99 o
 -13   0  10      276.71      264.96     22.04 o
 -12   0  10      255.62      250.97     19.86 o
 -11   0  10      461.64      441.04     13.49 o
 -10   0  10      922.04      883.33     15.24 o
  -9   0  10      610.19      569.54     26.45 o
  -8   0  10       58.53       95.97      8.89 o
  -7   0  10     2095.55     2340.88     31.61 o
  -6   0  10     3087.26     3230.62     26.38 o
  -5   0  10      995.37     1046.02     56.79 o
  -3   0  10       49.21       27.57      4.01 o
  -2   0  10      880.92      978.07     24.01 o
  -1   0  10      180.74      223.41      5.33 o
   0   0  10     2394.37     2506.61     36.61 o
   1   0  10     1034.46     1117.46     19.68 o
   2   0  10      155.81      176.12     10.60 o
   3   0  10       25.13       26.60      3.28 o
   4   0  10       93.06       84.10      6.90 o
   5   0  10      914.14      982.75     31.91 o
   6   0  10       46.57       42.49      4.30 o
   7   0  10     1114.34     1049.50     44.16 o
   8   0  10      106.40      141.96      8.78 o
   9   0  10       79.06       74.34      7.74 o
  10   0  10      220.48      209.13     26.74 o
  11   0  10      724.76      664.93     24.75 o
  12   0  10      483.80      455.66     20.22 o
  13   0  10      416.56      392.92      7.31 o
  14   0  10       58.42       60.88     11.29 o
  15   0  10        1.90       13.96      4.71 o
 -19   1  10      576.42      543.61     16.70 o
 -18   1  10      113.85      110.82      8.39 o
 -17   1  10      503.34      480.40     25.08 o
 -16   1  10        2.99        7.24      1.65 o
 -15   1  10       45.99       63.17      4.64 o
 -14   1  10      122.52      120.49      7.50 o
 -13   1  10      198.38      167.26     10.68 o
 -12   1  10      472.34      429.83     10.32 o
 -11   1  10        3.69        5.24      1.51 o
 -10   1  10      265.09      230.31      7.24 o
  -9   1  10     2376.70     2422.16     22.39 o
  -8   1  10     1028.51     1051.24     15.12 o
  -7   1  10      237.75      240.81      8.32 o
  -6   1  10     2353.72     2438.66     21.49 o
  -5   1  10      870.73      891.56     12.66 o
  -4   1  10     1039.77     1160.88     14.65 o
  -3   1  10      493.44      529.83     17.19 o
  -2   1  10     3609.70     3765.51     33.91 o
  -1   1  10     3322.61     3800.82     27.26 o
   0   1  10     1200.41     1285.18     15.81 o
   1   1  10     4461.74     4651.89     22.98 o
   2   1  10       12.15       18.24      2.69 o
   3   1  10        5.44        8.09      2.97 o
   4   1  10      859.97      826.64     15.25 o
   5   1  10      569.84      517.14      8.64 o
   6   1  10       54.58       40.67      2.82 o
   7   1  10       27.20       32.70      3.49 o
   8   1  10     1464.60     1443.43     37.94 o
   9   1  10        2.85        3.39      0.97 o
  10   1  10      360.08      323.53     18.96 o
  11   1  10      604.44      568.80     13.97 o
  12   1  10      121.42      132.05     11.91 o
  13   1  10        5.83       11.87      3.18 o
  14   1  10        9.15        9.06      2.13 o
  15   1  10       63.37       58.26      7.89 o
 -19   2  10      333.87      323.59      9.48 o
 -18   2  10      160.24      180.94     10.75 o
 -17   2  10        3.47        6.96      1.63 o
 -16   2  10       19.07       16.11      2.50 o
 -15   2  10      765.93      737.71     17.05 o
 -14   2  10      111.57      105.92      5.74 o
 -13   2  10        6.37        8.25      1.84 o
 -12   2  10      202.91      195.71      9.51 o
 -11   2  10      848.90      821.95     11.34 o
 -10   2  10      208.63      230.78      9.57 o
  -9   2  10       17.45       27.11      2.48 o
  -8   2  10     5983.31     6318.57     77.27 o
  -7   2  10        0.29        2.02      1.47 o
  -6   2  10      250.51      251.33     18.10 o
  -5   2  10      504.58      509.52      8.89 o
  -4   2  10      716.57      688.92     13.69 o
  -3   2  10      704.98      774.76     10.25 o
  -2   2  10      635.55      709.24     12.09 o
  -1   2  10     6423.01     6399.27     72.31 o
   0   2  10     3876.37     4078.05     50.83 o
   1   2  10      290.91      251.27      7.26 o
   2   2  10        7.57        6.39      0.94 o
   3   2  10      246.80      259.19      7.31 o
   4   2  10     1347.44     1415.64     15.99 o
   5   2  10       25.62       37.31      3.00 o
   6   2  10      212.58      203.34     12.87 o
   7   2  10      814.89      794.12     17.63 o
   8   2  10        6.34        4.23      1.98 o
   9   2  10       67.69       60.55      9.98 o
  10   2  10      414.41      378.96     17.83 o
  11   2  10       36.39       39.15      9.01 o
  12   2  10       15.93       13.11      3.34 o
  13   2  10       79.79       73.97      9.82 o
  14   2  10        6.94       12.07      4.05 o
  15   2  10      168.64      164.00     17.87 o
 -18   3  10        3.54        6.41      1.11 o
 -17   3  10       66.82       67.78      3.98 o
 -16   3  10        7.09       11.09      2.08 o
 -15   3  10        6.73        6.91      2.28 o
 -14   3  10        7.57        5.40      1.18 o
 -13   3  10      267.84      241.57     12.88 o
 -12   3  10      707.14      740.43     19.70 o
 -11   3  10      961.67      940.40     15.43 o
 -10   3  10      133.15      161.27      7.79 o
  -9   3  10        1.60        5.01      1.76 o
  -8   3  10      148.45      127.53      5.83 o
  -7   3  10      372.68      361.86     20.22 o
  -6   3  10       36.75       42.59      3.07 o
  -5   3  10      143.03      189.46      9.97 o
  -4   3  10     1622.23     1755.50     22.22 o
  -3   3  10       13.29       13.61      2.12 o
  -2   3  10      115.77      117.29      8.12 o
  -1   3  10      313.25      336.95     10.75 o
   0   3  10      336.58      323.30      9.88 o
   1   3  10       86.65      102.73     10.33 o
   2   3  10      186.98      182.23      8.22 o
   3   3  10      418.96      388.26     12.55 o
   4   3  10       19.88       15.39      2.56 o
   5   3  10       65.22       52.91      5.59 o
   6   3  10       75.59       70.73      6.07 o
   7   3  10       12.69        3.36      1.51 o
   8   3  10       36.64       29.32      6.13 o
   9   3  10        4.42        3.38      1.95 o
  10   3  10        0.03        5.12      2.88 o
  11   3  10      341.73      335.21     28.26 o
  12   3  10       57.32       58.86      7.67 o
  13   3  10        0.42        4.51      1.76 o
  14   3  10        6.75        9.62      2.54 o
 -16   4  10      146.76      156.75      6.92 o
 -15   4  10        6.33        4.25      0.86 o
 -14   4  10       10.57       10.73      1.49 o
 -13   4  10       15.30       15.24      2.86 o
 -12   4  10        3.85        5.19      1.20 o
 -11   4  10        0.31        5.57      3.07 o
 -10   4  10        0.82        3.35      1.19 o
  -9   4  10       94.51      113.56      6.09 o
  -8   4  10       22.09       21.21      2.40 o
  -7   4  10      195.04      198.50      9.64 o
  -6   4  10      341.24      341.21     12.31 o
  -5   4  10      130.72      131.40      7.92 o
  -4   4  10       75.62       96.55      5.11 o
  -3   4  10      184.36      186.30      9.15 o
  -2   4  10      109.95      100.62      4.69 o
  -1   4  10        0.86        6.38      1.52 o
   0   4  10      239.04      233.25      9.16 o
   1   4  10      532.78      560.55     10.98 o
   2   4  10       56.72       69.82      8.36 o
   3   4  10     1186.94     1193.74     44.02 o
   4   4  10      145.98      110.51     19.21 o
   5   4  10       86.08       93.06     11.00 o
   6   4  10       17.91       21.55      3.32 o
   7   4  10       10.89        8.28      2.28 o
   8   4  10        0.09        4.68      4.28 o
   9   4  10      128.51      123.70     15.90 o
  10   4  10       78.16       71.67     16.44 o
  11   4  10      145.62      145.51     29.59 o
  12   4  10        2.58        3.61      2.91 o
 -14   5  10       59.78       51.86      4.36 o
 -13   5  10       74.80       70.39      4.16 o
 -12   5  10        5.96        5.40      1.06 o
 -11   5  10      104.77       96.20     10.82 o
 -10   5  10       15.56       11.80      2.04 o
  -9   5  10      779.11      793.82     13.07 o
  -8   5  10       35.56       31.68      2.76 o
  -7   5  10      540.90      552.63     15.49 o
  -6   5  10        7.43        6.53      2.30 o
  -5   5  10      304.96      302.02     20.61 o
  -4   5  10      973.83     1015.08     19.77 o
  -3   5  10       97.29       93.29      7.40 o
  -2   5  10      513.54      517.67     18.58 o
  -1   5  10        0.66        1.10      1.18 o
   0   5  10      567.09      615.62     41.95 o
   1   5  10        0.83        3.51      2.14 o
   2   5  10      126.91      122.42     21.33 o
   3   5  10      249.45      272.07      8.62 o
   4   5  10       63.37       36.88      7.18 o
   5   5  10       82.90       67.05      9.02 o
   6   5  10      171.38      182.74     19.89 o
   7   5  10       12.47        7.89      1.90 o
   8   5  10      138.38      131.78     11.84 o
   9   5  10      131.37      123.62     10.26 o
  10   5  10       15.82       15.36      7.62 o
 -11   6  10       48.69       68.99      8.73 o
 -10   6  10       35.54       25.21      8.61 o
  -9   6  10       11.44        9.42      3.77 o
  -8   6  10      316.27      316.10     34.47 o
  -7   6  10      117.31      115.92     13.66 o
  -6   6  10      635.80      723.04     21.41 o
  -5   6  10      358.23      390.05     24.54 o
  -4   6  10      277.89      299.52     23.79 o
  -3   6  10       17.99       18.74      5.22 o
  -2   6  10       30.28       20.62      3.39 o
  -1   6  10      544.40      667.13     27.55 o
   0   6  10      190.99      210.91     20.58 o
   1   6  10      253.01      307.27     37.65 o
   2   6  10       92.19       98.83     13.88 o
   3   6  10        0.13        4.29      3.88 o
   4   6  10       46.07       62.17     10.28 o
   5   6  10       54.40       62.58     11.83 o
   6   6  10      105.67      111.88     16.59 o
   7   6  10       14.25       14.69      5.12 o
 -19   1  11       70.99       59.54      5.47 o
 -18   1  11       56.18       51.37      3.72 o
 -17   1  11      341.91      308.02     19.18 o
 -16   1  11      118.17      122.98      6.67 o
 -15   1  11       19.91       22.48      2.68 o
 -14   1  11      202.92      172.87      8.72 o
 -13   1  11      297.22      247.96     10.33 o
 -12   1  11      106.24      113.99      5.99 o
 -11   1  11        1.17        2.94      1.04 o
 -10   1  11       28.52       23.55      2.05 o
  -9   1  11      904.80      937.19     14.05 o
  -8   1  11      493.26      509.41      9.66 o
  -7   1  11     1273.07     1399.45     13.78 o
  -6   1  11      239.50      253.25      6.66 o
  -5   1  11      258.21      249.72      8.12 o
  -4   1  11        5.78       11.83      2.59 o
  -3   1  11     1662.42     1803.16     16.02 o
  -2   1  11     2121.98     2339.09     42.57 o
  -1   1  11      500.88      536.29     29.21 o
   0   1  11      860.38      829.07     17.44 o
   1   1  11     1030.29     1058.39     14.48 o
   2   1  11        8.76        5.98      1.66 o
   3   1  11     1701.09     1835.83     17.42 o
   4   1  11       34.29       31.98      2.40 o
   5   1  11        0.04        2.52      0.92 o
   6   1  11       15.22        8.50      1.49 o
   7   1  11      616.86      616.76     10.62 o
   8   1  11       10.00        8.74      2.66 o
   9   1  11       62.70       60.71      4.81 o
  10   1  11      176.97      158.41     10.93 o
  11   1  11       93.50       87.24     13.24 o
  12   1  11        0.03        2.16      1.54 o
  13   1  11       57.83       55.06      5.17 o
  14   1  11       72.35       61.68      4.86 o
  15   1  11       30.97       28.56      3.98 o
 -19   2  11      556.95      592.33     11.73 o
 -18   2  11       10.09       11.95      2.08 o
 -17   2  11      194.93      200.84     10.78 o
 -16   2  11      488.37      480.40     17.30 o
 -15   2  11       86.20       81.14      5.44 o
 -14   2  11      168.04      158.71      8.11 o
 -13   2  11        0.31        3.65      1.47 o
 -12   2  11       12.32        8.39      1.86 o
 -11   2  11        0.19        3.69      2.69 o
 -10   2  11      307.46      335.17     14.48 o
  -9   2  11      142.17      157.65      8.13 o
  -8   2  11     3467.64     3685.40     36.16 o
  -7   2  11        8.71        9.24      1.58 o
  -6   2  11     1890.92     1990.50     18.61 o
  -5   2  11      197.99      221.23      8.61 o
  -4   2  11      694.14      669.57     12.93 o
  -3   2  11        4.67        2.86      1.09 o
  -2   2  11      198.25      208.70      8.03 o
  -1   2  11     1517.32     1566.46     37.37 o
   0   2  11      406.33      371.28     11.88 o
   1   2  11      270.53      265.54      7.39 o
   2   2  11     1461.43     1419.37     14.16 o
   3   2  11       10.43       11.03      2.18 o
   4   2  11      939.81      992.69     16.88 o
   5   2  11       79.91       83.99      6.70 o
   6   2  11       73.64       72.20      5.18 o
   7   2  11        5.65        8.17      2.20 o
   8   2  11      214.80      227.55     10.48 o
   9   2  11      254.14      219.75      9.35 o
  10   2  11      246.28      230.35     14.24 o
  11   2  11      102.29      107.79     10.62 o
  12   2  11       37.48       41.03      4.76 o
  13   2  11       11.31        9.08      2.12 o
  14   2  11      254.13      261.21     11.22 o
 -18   3  11      242.22      240.89      9.63 o
 -17   3  11      468.74      479.68      9.88 o
 -16   3  11      123.34      105.79      7.08 o
 -15   3  11      226.35      258.00     10.70 o
 -14   3  11       24.69       29.95      3.89 o
 -13   3  11       14.70       12.39      2.03 o
 -12   3  11        5.13        5.48      2.33 o
 -11   3  11      185.96      186.77      9.29 o
 -10   3  11      699.23      702.24     11.35 o
  -9   3  11      101.83      111.14     14.47 o
  -8   3  11        0.91        1.46      1.45 o
  -7   3  11     1978.86     2044.42     32.07 o
  -6   3  11      140.45      160.48      8.08 o
  -5   3  11        6.28       14.26      2.15 o
  -4   3  11      656.57      667.44     12.62 o
  -3   3  11       91.34      120.27      8.10 o
  -2   3  11      309.52      286.90     11.38 o
  -1   3  11      120.82      141.79      8.37 o
   0   3  11        7.99        6.60      5.12 o
   1   3  11     1129.69     1253.82     19.61 o
   2   3  11      477.27      497.85     14.79 o
   3   3  11     1160.05     1159.29     30.48 o
   4   3  11      775.16      816.75     13.74 o
   5   3  11       80.77       88.82      7.37 o
   6   3  11      161.16      146.18      6.20 o
   7   3  11      222.21      210.44     13.93 o
   8   3  11      790.35      771.96     17.29 o
   9   3  11      462.81      418.21     12.25 o
  10   3  11        0.07        3.72      1.45 o
  11   3  11      184.02      152.20     22.75 o
  12   3  11       18.56       27.06     10.73 o
  13   3  11      299.88      318.51     50.05 o
 -16   4  11       60.49       62.07      4.06 o
 -15   4  11       67.54       70.94      4.40 o
 -14   4  11       26.91       31.90      3.21 o
 -13   4  11      216.70      216.80     13.48 o
 -12   4  11        3.31        5.16      1.29 o
 -11   4  11     1273.11     1343.17     29.77 o
 -10   4  11      297.65      273.27      9.58 o
  -9   4  11       70.27       60.07      5.58 o
  -8   4  11      750.83      801.10     15.36 o
  -7   4  11      332.61      334.17      8.99 o
  -6   4  11      240.11      210.87     15.57 o
  -5   4  11       13.20       14.35      2.18 o
  -4   4  11       83.57       95.31      4.75 o
  -3   4  11       34.41       44.18      6.27 o
  -2   4  11      766.39      833.32     23.63 o
  -1   4  11       92.55      112.67      6.91 o
   0   4  11      374.41      377.53     20.51 o
   1   4  11       49.90       50.45      4.77 o
   2   4  11     1589.94     1694.67     46.58 o
   3   4  11      136.28      150.56      6.66 o
   5   4  11      145.05      153.47      7.37 o
   6   4  11      136.34      158.96     12.56 o
   7   4  11      111.43      104.27      5.64 o
   8   4  11       13.52       10.56      3.07 o
   9   4  11      553.58      571.68     12.93 o
  10   4  11        9.27        6.18      1.67 o
  11   4  11       96.43       86.53      9.13 o
  12   4  11        0.34        4.31      1.83 o
 -14   5  11       73.96       72.56      5.58 o
 -13   5  11       47.40       38.55      4.90 o
 -12   5  11      181.81      160.50      9.37 o
 -11   5  11      114.44       97.81      6.29 o
 -10   5  11      703.44      771.83     15.41 o
  -9   5  11       63.61       50.32      8.32 o
  -8   5  11       60.74       47.31      4.26 o
  -7   5  11       33.89       19.75      2.36 o
  -6   5  11       20.11       20.51      3.76 o
  -5   5  11       25.11       18.71      2.94 o
  -4   5  11        4.15        2.31      1.00 o
  -3   5  11      203.32      164.78      8.46 o
  -2   5  11      378.04      390.22     15.21 o
  -1   5  11        0.44        1.27      2.48 o
   0   5  11        0.35        1.90      0.48 o
   1   5  11      358.29      406.80     21.79 o
   2   5  11       42.10       36.39      8.79 o
   3   5  11      278.33      260.63      7.97 o
   4   5  11      109.05       96.28      9.59 o
   5   5  11      331.61      329.07     12.52 o
   6   5  11        4.42        2.91      1.16 o
   7   5  11        0.29        2.31      0.84 o
   8   5  11      323.60      343.34     14.78 o
   9   5  11        5.20        3.04      1.72 o
 -10   6  11        6.09       13.36      3.87 o
  -9   6  11      132.66      142.35     11.66 o
  -8   6  11        1.71        4.48      3.99 o
  -7   6  11       84.96       96.94      9.30 o
  -6   6  11       30.80       17.16      4.30 o
  -5   6  11        2.39        7.88      1.59 o
  -4   6  11       27.87       32.07     13.21 o
  -3   6  11       39.61       33.79      5.39 o
  -2   6  11       82.90       80.67      8.86 o
  -1   6  11       24.47       19.01      3.62 o
   0   6  11       37.44       41.09      7.56 o
   1   6  11       19.46       22.99      5.54 o
   2   6  11      148.31      181.79     25.52 o
   3   6  11        2.03        5.17      3.61 o
   4   6  11        5.21       12.36      7.48 o
   5   6  11        7.04       13.35      6.99 o
   6   6  11        1.81        0.59      0.45 o
 -19   0  12      753.14      701.54     28.54 o
 -18   0  12        3.69        2.74      1.65 o
 -17   0  12      634.96      598.78     12.81 o
 -16   0  12      164.31      139.25     20.47 o
 -15   0  12     1414.44     1337.19     35.64 o
 -14   0  12       83.63      104.19      6.69 o
 -13   0  12     1302.02     1369.23     31.54 o
 -12   0  12     1118.81     1059.49     18.76 o
 -11   0  12     2137.57     2201.57     33.54 o
 -10   0  12       37.36       23.79      6.77 o
  -9   0  12       20.10       21.41      3.08 o
  -8   0  12      935.94      875.85     20.66 o
  -7   0  12     8983.80     8496.95   1515.46 o
  -6   0  12     1823.47     1898.40     76.35 o
  -5   0  12      570.15      540.63     12.47 o
  -4   0  12     4459.34     4746.09     96.22 o
  -3   0  12     5732.68     6382.98    159.06 o
  -2   0  12     2149.91     2455.84     53.25 o
  -1   0  12        0.55        3.13      2.92 o
   0   0  12       27.05       51.26      5.51 o
   1   0  12      151.52      150.41     16.90 o
   2   0  12     1296.99     1252.17     26.09 o
   3   0  12     2413.20     2648.86    102.71 o
   4   0  12     1046.54     1068.99     22.66 o
   5   0  12     1018.08     1102.21     41.29 o
   6   0  12       17.48        9.46      2.55 o
   7   0  12       11.52       11.75      2.60 o
   8   0  12        0.10        4.13      2.88 o
   9   0  12      143.80      127.63     10.31 o
  10   0  12     1003.82      998.15     27.56 o
  11   0  12      823.18      849.86     30.61 o
  12   0  12      830.92      795.59     18.53 o
  13   0  12       68.52       55.42     16.92 o
  14   0  12       19.46       17.75      5.77 o
  15   0  12       10.01        8.25      3.30 o
 -19   1  12       17.43        8.01      1.81 o
 -18   1  12      472.31      481.82     17.29 o
 -17   1  12      245.68      271.56     14.31 o
 -16   1  12       74.40       80.55      4.84 o
 -15   1  12      207.99      201.84     14.74 o
 -14   1  12      392.60      382.81     11.00 o
 -13   1  12       46.34       48.25      3.57 o
 -12   1  12      177.30      181.21      9.22 o
 -11   1  12       83.52       98.39      4.01 o
 -10   1  12     1528.94     1574.77     21.75 o
  -9   1  12       77.57       85.61      5.55 o
  -8   1  12     4938.85     5245.99     80.33 o
  -7   1  12      215.95      211.82     14.11 o
  -6   1  12      139.59      144.43     15.13 o
  -5   1  12      190.68      167.45      9.11 o
  -4   1  12      276.43      247.74      9.32 o
  -3   1  12       31.09       16.17      2.82 o
  -2   1  12     2729.19     3106.93     17.75 o
  -1   1  12      326.51      291.52      4.60 o
   0   1  12     2249.65     2178.70     25.45 o
   1   1  12      559.13      559.73      9.95 o
   2   1  12       60.93       52.98      3.60 o
   3   1  12        8.75       16.74      3.08 o
   4   1  12       63.37       64.10      3.89 o
   5   1  12      952.52      930.53     17.23 o
   6   1  12      142.87      152.12     11.97 o
   7   1  12      268.99      254.74      8.68 o
   8   1  12        5.61        6.28      1.39 o
   9   1  12      221.37      197.71      7.66 o
  10   1  12      106.54      100.23      9.33 o
  11   1  12      211.78      209.53     13.42 o
  12   1  12      199.65      197.80     12.52 o
  13   1  12        7.73        6.16      1.66 o
  14   1  12       27.10       25.71      3.53 o
 -19   2  12       19.26       13.14      2.24 o
 -18   2  12        5.33        8.96      2.51 o
 -17   2  12       13.78       10.86      1.90 o
 -16   2  12       51.62       49.52      4.14 o
 -15   2  12       31.12       36.63      3.43 o
 -14   2  12       10.42       14.19      2.13 o
 -13   2  12       36.61       33.14      3.02 o
 -12   2  12      515.72      497.42     11.63 o
 -11   2  12       42.52       34.83      4.20 o
 -10   2  12       50.50       54.06      3.07 o
  -9   2  12      155.47      189.91      9.98 o
  -8   2  12      117.85      119.47      7.25 o
  -7   2  12      164.49      194.65      9.91 o
  -6   2  12       86.49       74.22      8.53 o
  -5   2  12      304.63      330.43      8.53 o
  -4   2  12        0.17        5.54      1.97 o
  -3   2  12       25.01       31.06      2.03 o
  -2   2  12      161.77      159.10      7.69 o
  -1   2  12        9.78        4.96      1.79 o
   0   2  12        0.69        1.09      0.91 o
   1   2  12        0.29        4.93      1.14 o
   2   2  12        9.55       16.18      1.88 o
   3   2  12      503.89      469.79      8.52 o
   4   2  12       48.94       52.31      5.90 o
   5   2  12        2.84        5.00      2.36 o
   6   2  12      483.17      454.89     12.05 o
   7   2  12      172.37      173.60     12.62 o
   8   2  12      233.98      229.11      8.06 o
   9   2  12      189.70      188.80      9.42 o
  10   2  12       46.81       41.78      4.84 o
  11   2  12      349.05      312.26     11.33 o
  12   2  12       24.38       27.10      3.29 o
  13   2  12       33.23       35.71      4.84 o
  14   2  12       30.62       31.12      4.19 o
 -17   3  12        0.84        3.95      1.45 o
 -16   3  12       86.05       88.95      5.93 o
 -15   3  12        2.94        7.70      1.44 o
 -14   3  12       13.84        8.87      2.13 o
 -13   3  12      142.36      149.86      9.48 o
 -12   3  12      325.51      312.18     12.72 o
 -11   3  12      330.31      314.54      9.85 o
 -10   3  12      196.14      208.18     13.85 o
  -9   3  12      363.97      351.81     15.06 o
  -8   3  12        7.98        9.54      4.24 o
  -7   3  12       54.56       49.85      3.66 o
  -6   3  12        3.87        6.08      2.54 o
  -5   3  12      248.39      269.46     15.75 o
  -4   3  12      856.04      827.32     12.51 o
  -3   3  12       62.59       69.26      4.61 o
  -2   3  12       40.26       38.50      3.37 o
  -1   3  12      591.79      614.31     15.52 o
   0   3  12      100.00       97.40      5.39 o
   1   3  12      414.06      406.06     11.31 o
   2   3  12       68.34       87.86      6.93 o
   3   3  12        3.02        4.19      1.49 o
   4   3  12        4.15        3.95      1.64 o
   5   3  12        3.61        3.12      1.61 o
   6   3  12       47.59       47.61      5.30 o
   7   3  12       17.65       18.72      2.83 o
   8   3  12       44.03       40.68      4.18 o
   9   3  12       13.20       11.01      2.51 o
  10   3  12       10.54        9.01      2.59 o
  11   3  12        8.19        6.81      2.95 o
  12   3  12       47.61       45.30      4.87 o
  13   3  12       39.11       35.66      4.87 o
 -16   4  12        2.27        7.27      1.44 o
 -15   4  12       34.15       30.44      3.18 o
 -14   4  12        0.43        2.99      0.97 o
 -13   4  12        5.39        5.87      0.90 o
 -12   4  12        4.86        2.63      1.76 o
 -11   4  12      219.85      263.91     14.86 o
 -10   4  12       62.22       62.83      4.81 o
  -9   4  12      301.77      297.50     12.78 o
  -8   4  12       10.51       13.97      2.16 o
  -7   4  12      315.83      275.36     23.39 o
  -6   4  12       47.82       48.31      5.09 o
  -5   4  12       88.74       91.67      6.57 o
  -4   4  12       20.44       14.17      3.12 o
  -3   4  12      346.05      339.72     11.06 o
  -2   4  12        8.28        6.62      1.73 o
  -1   4  12        0.91        1.03      1.08 o
   0   4  12       13.61       10.10      2.12 o
   1   4  12       54.75       43.27      5.23 o
   2   4  12      476.62      481.05     13.73 o
   3   4  12       84.38       58.45      7.45 o
   4   4  12      144.54      136.40      7.77 o
   5   4  12       45.08       37.20      5.90 o
   6   4  12      183.76      186.36     10.90 o
   7   4  12       85.14       80.86      7.32 o
   8   4  12       44.84       40.75      4.91 o
   9   4  12      310.67      280.81     20.38 o
  10   4  12       11.71       13.56      3.19 o
  11   4  12       32.56       31.83      4.98 o
 -14   5  12       35.01       25.65      2.87 o
 -13   5  12      117.58      100.87      9.10 o
 -12   5  12      135.15      126.86      8.77 o
 -11   5  12       49.89       38.75      5.26 o
 -10   5  12      396.81      420.32     10.50 o
  -9   5  12       13.21        6.43      2.56 o
  -8   5  12      994.98     1015.96     16.65 o
  -7   5  12      294.04      270.00     12.73 o
  -6   5  12      274.05      266.67     19.29 o
  -5   5  12       14.34        9.36      1.58 o
  -4   5  12        2.78        3.47      0.85 o
  -3   5  12        0.15        3.61      3.59 o
  -2   5  12       25.92       15.99      2.50 o
  -1   5  12       91.23       79.97      8.74 o
   0   5  12        4.97        2.98      1.11 o
   1   5  12        0.41        2.08      0.67 o
   2   5  12      300.58      323.08     10.24 o
   3   5  12       35.41       38.16     11.06 o
   4   5  12       10.10        2.31      1.42 o
   5   5  12      167.52      166.68     11.93 o
   6   5  12       21.39       21.68      5.60 o
   7   5  12        0.12        4.07      1.08 o
   8   5  12        7.25        3.64      2.70 o
   9   5  12      123.91      113.35     17.12 o
 -10   6  12       40.10       35.31      6.26 o
  -9   6  12      201.18      230.13     28.51 o
  -8   6  12       33.43       29.34      4.50 o
  -7   6  12      115.32      127.85     13.31 o
  -6   6  12      113.66      144.59     12.20 o
  -5   6  12        0.34        4.96      1.76 o
  -4   6  12       34.15       35.91      5.59 o
  -3   6  12       56.75       55.35      7.41 o
  -2   6  12      189.07      226.85     18.11 o
  -1   6  12       90.77       91.63     16.67 o
   0   6  12       20.29       42.79      8.65 o
   1   6  12      165.44      211.43     20.42 o
   2   6  12       19.25        9.59      3.98 o
   3   6  12        0.43        2.83      4.65 o
   4   6  12       20.03       18.86      7.62 o
   5   6  12       97.93      114.46     15.06 o
 -19   1  13       19.16       15.18      2.37 o
 -18   1  13      313.00      271.43     10.72 o
 -17   1  13        7.86        7.85      1.53 o
 -16   1  13       25.96       20.28      2.94 o
 -15   1  13       89.56       97.52      5.34 o
 -14   1  13      335.85      304.40     13.52 o
 -13   1  13      466.73      438.04      9.80 o
 -12   1  13      325.50      320.00      9.51 o
 -11   1  13       97.94      104.06      5.73 o
 -10   1  13     1272.96     1241.87     23.70 o
  -9   1  13       54.42       56.64      4.16 o
  -8   1  13       11.00       13.91      2.25 o
  -7   1  13      184.81      232.79     10.53 o
  -6   1  13      537.00      562.83     11.87 o
  -5   1  13       84.72      143.50      7.55 o
  -4   1  13      130.43      140.71      8.31 o
  -3   1  13      647.71      621.08     10.24 o
  -2   1  13      576.34      564.84     12.00 o
  -1   1  13       84.71       91.77      6.34 o
   0   1  13        0.04       -0.48      3.73 o
   1   1  13      804.43      844.72     12.96 o
   2   1  13      426.06      405.15      8.05 o
   3   1  13        5.78        8.26      1.73 o
   4   1  13      201.57      185.38     13.93 o
   5   1  13      420.71      399.74     10.15 o
   6   1  13      494.82      473.58     12.57 o
   7   1  13        1.69        2.82      1.79 o
   8   1  13        1.50        3.45      1.23 o
   9   1  13       30.68       30.97      3.40 o
  10   1  13       32.69       30.29      5.84 o
  11   1  13       22.71       22.85      3.01 o
  12   1  13      626.12      653.99     30.18 o
  13   1  13        4.96        6.34      1.66 o
  14   1  13        6.14        4.76      1.24 o
 -18   2  13      660.88      689.81     12.16 o
 -17   2  13       41.97       30.91      3.23 o
 -16   2  13       63.00       59.44      4.83 o
 -15   2  13        8.18        7.48      1.83 o
 -14   2  13       73.78       83.70      5.22 o
 -13   2  13      946.17      926.57     15.16 o
 -12   2  13        3.92        4.43      1.59 o
 -11   2  13       62.35       71.62      4.45 o
 -10   2  13      702.20      724.18     11.82 o
  -9   2  13     1636.72     1618.65     21.57 o
  -8   2  13        4.49        4.26      1.27 o
  -7   2  13      414.33      394.71     10.31 o
  -6   2  13      334.78      308.76     10.16 o
  -5   2  13      383.22      358.19      8.38 o
  -4   2  13       46.00       74.66      4.49 o
  -3   2  13      630.18      591.03     11.96 o
  -2   2  13     1172.38     1112.76     30.41 o
  -1   2  13      215.02      215.57     13.87 o
   0   2  13     1177.15     1196.07     13.11 o
   1   2  13     1633.62     1654.74     15.75 o
   2   2  13      600.81      602.86     11.88 o
   3   2  13      830.71      796.60     11.30 o
   4   2  13      276.26      275.55      9.00 o
   5   2  13     1662.78     1596.61     34.80 o
   6   2  13      114.47      129.85      9.06 o
   7   2  13       88.68       89.26      6.69 o
   8   2  13      227.68      244.93     12.47 o
   9   2  13      281.43      271.62     11.72 o
  10   2  13       86.03       81.72      7.21 o
  11   2  13       50.36       56.84      4.75 o
  12   2  13       11.20        7.03      3.48 o
  13   2  13      179.75      188.65     10.21 o
 -17   3  13        1.58        3.62      1.52 o
 -16   3  13      578.80      623.43     14.61 o
 -15   3  13      337.71      321.16     11.47 o
 -14   3  13        0.90        2.42      2.01 o
 -13   3  13       31.17       31.60      3.17 o
 -12   3  13       68.64       67.63      4.30 o
 -11   3  13      252.97      263.63     11.88 o
 -10   3  13      718.32      655.68     13.36 o
  -9   3  13      696.91      627.36     32.84 o
  -8   3  13     1336.07     1390.61     22.87 o
  -7   3  13      286.63      301.86     13.13 o
  -6   3  13     1072.15     1058.47     14.76 o
  -5   3  13      192.66      193.84      9.84 o
  -4   3  13      120.98      146.08      6.69 o
  -3   3  13      219.79      210.62      8.32 o
  -2   3  13      830.43      800.46     20.49 o
  -1   3  13      685.79      683.56     13.53 o
   0   3  13     1252.34     1308.97     27.16 o
   1   3  13     1067.09     1022.81     16.31 o
   2   3  13     1592.74     1588.53     31.37 o
   3   3  13      380.63      398.78     11.76 o
   4   3  13      231.19      211.33     15.68 o
   5   3  13        1.71        7.74      3.28 o
   6   3  13       16.93       20.07      3.32 o
   7   3  13     1079.38     1111.24     28.26 o
   8   3  13        4.30        5.78      2.03 o
   9   3  13       97.10       87.65      7.35 o
  10   3  13       30.96       37.71      3.89 o
  11   3  13       32.77       21.03      3.82 o
  12   3  13       78.23       95.20     12.91 o
 -16   4  13        0.04        3.02      1.08 o
 -15   4  13      362.81      371.98     10.46 o
 -14   4  13      174.36      190.17      9.59 o
 -13   4  13      160.33      142.77      7.49 o
 -12   4  13     1376.56     1387.32     33.62 o
 -11   4  13      102.09      104.94      5.96 o
 -10   4  13      692.95      700.93     16.74 o
  -9   4  13        4.96        6.45      2.23 o
  -8   4  13        6.33        5.02      1.31 o
  -7   4  13       19.71       21.84      4.00 o
  -6   4  13      940.90      990.78     21.82 o
  -5   4  13     1704.67     1759.42     39.25 o
  -4   4  13     1276.86     1333.36     43.85 o
  -3   4  13       14.73       16.17      2.34 o
  -2   4  13       84.30       90.35      6.08 o
  -1   4  13      899.03      977.68     32.91 o
   0   4  13       99.72      101.61      6.30 o
   1   4  13      308.11      317.06     10.76 o
   2   4  13        2.99        2.46      3.49 o
   3   4  13     2103.61     2213.67     73.15 o
   4   4  13       69.47       70.99      7.63 o
   5   4  13       73.19       74.50      8.69 o
   6   4  13      306.73      344.11     14.97 o
   7   4  13       55.14       57.21      5.65 o
   8   4  13       37.24       38.40      4.62 o
   9   4  13      117.45      120.12      9.97 o
  10   4  13       56.39       52.45      5.11 o
  11   4  13        6.89        8.46      1.92 o
 -13   5  13       16.31       14.61      4.67 o
 -12   5  13        1.42        4.82      1.20 o
 -11   5  13        0.03        2.42      1.23 o
 -10   5  13      105.62      103.96      8.47 o
  -9   5  13      184.90      167.71     15.26 o
  -8   5  13        0.22        2.64      1.83 o
  -7   5  13      116.10       99.89     15.06 o
  -6   5  13      204.56      187.32     12.14 o
  -5   5  13       25.69       25.05      2.87 o
  -4   5  13       42.62       36.51      4.23 o
  -3   5  13      565.69      605.83     18.09 o
  -2   5  13      129.45      116.37      9.05 o
  -1   5  13       62.54       47.29      4.74 o
   0   5  13      312.07      365.22     10.82 o
   1   5  13      265.48      258.03     13.55 o
   2   5  13       23.24       26.13      4.88 o
   3   5  13      144.20      135.07     13.67 o
   4   5  13      233.19      234.47     15.77 o
   5   5  13       62.71       52.14      9.80 o
   6   5  13        1.92        5.56      4.20 o
   7   5  13      230.46      238.26     11.43 o
   8   5  13       44.25       47.97      7.22 o
 -10   6  13        0.58        2.67      1.62 o
  -9   6  13        3.05        8.27      5.69 o
  -8   6  13        2.90       10.43      2.70 o
  -7   6  13        1.03        2.75      2.41 o
  -6   6  13       18.54       24.62      5.86 o
  -5   6  13       18.37       18.43      3.86 o
  -4   6  13       60.84       59.42      5.62 o
  -3   6  13       11.12       12.23      2.94 o
  -2   6  13      111.27      104.75     13.09 o
  -1   6  13        2.44        1.79      2.80 o
   0   6  13        0.49       11.37      5.55 o
   1   6  13        6.25        5.56      5.24 o
   2   6  13       13.33        7.63      4.00 o
   3   6  13       25.92       19.98      5.87 o
   4   6  13       11.50        7.59      6.83 o
 -19   0  14     1342.88     1371.04     34.56 o
 -18   0  14      350.48      267.50     36.04 o
 -17   0  14     1430.72     1342.63     53.54 o
 -16   0  14      192.95      179.68     16.73 o
 -15   0  14      127.81       93.36      8.84 o
 -14   0  14     1813.40     1855.29     37.91 o
 -13   0  14     1108.17      989.60     19.91 o
 -12   0  14     8307.19     8367.86    178.18 o
 -11   0  14     1558.59     1602.92     85.43 o
 -10   0  14      409.12      386.43     15.58 o
  -9   0  14      116.81      171.54     13.06 o
  -8   0  14     1178.82     1287.32     18.95 o
  -7   0  14       83.97      115.19     13.36 o
  -6   0  14      200.22      208.19     16.87 o
  -5   0  14       36.78       23.39      2.77 o
  -4   0  14        0.59        4.40      1.85 o
  -3   0  14      708.28      752.74     17.00 o
  -2   0  14     3329.78     3465.71     96.09 o
  -1   0  14      736.83      757.44     21.37 o
   0   0  14      877.27      906.88     19.21 o
   1   0  14     6995.13     7492.65    119.98 o
   2   0  14      159.15      137.66     12.99 o
   3   0  14     2719.73     2755.56     35.05 o
   4   0  14      850.91      836.93     16.46 o
   5   0  14      424.28      398.95     25.40 o
   6   0  14      761.00      711.32     41.27 o
   7   0  14       67.82       67.90      7.79 o
   8   0  14      629.74      627.93     20.57 o
   9   0  14      317.25      324.32     12.68 o
  10   0  14      612.46      602.16     27.23 o
  11   0  14      585.42      584.85     15.31 o
  12   0  14      114.02       92.10     24.22 o
  13   0  14      189.72      174.07     21.16 o
 -19   1  14        0.52        3.66      0.96 o
 -18   1  14      813.63      831.38     17.07 o
 -17   1  14        3.86        6.17      1.41 o
 -16   1  14     1024.36     1000.96     15.48 o
 -15   1  14      229.77      205.25     14.94 o
 -14   1  14      511.38      500.08     12.15 o
 -13   1  14     1226.58     1221.35     18.92 o
 -12   1  14      180.51      175.03      7.16 o
 -11   1  14      706.70      647.07     13.17 o
 -10   1  14       15.01       14.16      4.32 o
  -9   1  14     1085.30     1074.38     15.01 o
  -8   1  14      637.60      629.54     15.60 o
  -7   1  14      120.31      155.29      9.18 o
  -6   1  14      100.98      114.55      7.35 o
  -5   1  14        1.35        0.84      2.46 o
  -4   1  14      426.36      476.87      8.90 o
  -3   1  14      672.49      632.57     11.02 o
  -2   1  14      133.13      133.92      8.45 o
  -1   1  14      377.24      377.81      7.92 o
   0   1  14     6671.15     7274.43     58.88 o
   1   1  14      606.07      607.78     14.73 o
   2   1  14      287.11      266.63      8.22 o
   3   1  14       59.94       64.37      4.68 o
   4   1  14      347.07      317.05     10.27 o
   5   1  14     1132.48     1148.05     17.68 o
   6   1  14        3.02        3.94      1.54 o
   7   1  14     1723.54     1782.76     33.81 o
   8   1  14      136.75      140.50      8.21 o
   9   1  14       32.87       28.54      3.13 o
  10   1  14      448.92      457.59     16.01 o
  11   1  14      117.06      114.47      7.68 o
  12   1  14       85.28       69.88      5.76 o
  13   1  14       39.36       36.18      4.54 o
 -18   2  14        4.84        8.78      1.92 o
 -17   2  14       10.65        8.10      2.27 o
 -16   2  14       45.36       43.23      4.00 o
 -15   2  14      244.94      274.29      9.86 o
 -14   2  14      144.73      165.82      9.08 o
 -13   2  14        9.69       11.60      2.84 o
 -12   2  14      740.99      751.52     12.88 o
 -11   2  14      546.37      543.86     13.85 o
 -10   2  14      143.78      152.97      8.27 o
  -9   2  14      244.04      254.01     13.56 o
  -8   2  14      367.41      364.71     14.52 o
  -7   2  14      214.27      229.99     11.95 o
  -6   2  14      140.77      161.78      8.34 o
  -5   2  14        0.27        3.20      1.37 o
  -4   2  14     2970.42     3108.65     27.12 o
  -3   2  14       93.73       84.73      5.51 o
  -2   2  14      103.26       94.30      7.55 o
  -1   2  14      205.81      183.92     13.45 o
   0   2  14        9.02        4.54      2.43 o
   1   2  14      258.07      267.46     10.39 o
   2   2  14       28.96       36.82      2.71 o
   3   2  14      273.19      244.02      8.52 o
   4   2  14        6.77        8.33      1.80 o
   5   2  14       49.53       48.55      9.36 o
   6   2  14        0.11        3.90      1.31 o
   7   2  14       30.56       33.65      3.79 o
   8   2  14        9.63       11.59      2.22 o
   9   2  14       64.31       64.83      5.17 o
  10   2  14       18.58       19.17      2.95 o
  11   2  14      445.57      419.94     14.00 o
  12   2  14       23.62       25.44      3.32 o
  13   2  14       14.60       10.75      2.39 o
 -17   3  14        8.69        7.13      1.28 o
 -16   3  14       60.93       60.92      4.14 o
 -15   3  14       39.64       38.18      3.78 o
 -14   3  14        4.69        5.24      2.27 o
 -13   3  14      325.78      310.91     13.25 o
 -12   3  14       59.17       62.85      4.41 o
 -11   3  14       27.76       42.97      3.93 o
 -10   3  14     1070.72     1019.37     19.23 o
  -9   3  14     1415.07     1380.92     22.80 o
  -8   3  14     1084.35     1060.82     30.87 o
  -7   3  14       58.42       67.85      4.62 o
  -6   3  14       27.36       34.61      3.33 o
  -5   3  14       20.88       32.01      2.71 o
  -4   3  14      150.74      169.33      8.66 o
  -3   3  14      662.52      660.46     16.78 o
  -2   3  14       31.64       30.14      3.22 o
  -1   3  14      457.02      414.04     21.63 o
   0   3  14      156.42      146.92      6.71 o
   1   3  14      602.27      653.72     14.97 o
   2   3  14      887.84      924.64     17.71 o
   3   3  14        4.57        3.52      1.27 o
   4   3  14        5.89        6.58      1.90 o
   5   3  14        3.30        6.28      1.95 o
   6   3  14        2.18        9.99      1.94 o
   7   3  14       26.69       29.64      3.40 o
   8   3  14      258.44      279.22     12.62 o
   9   3  14      129.33      119.94      9.29 o
  10   3  14        0.17        6.38      2.78 o
  11   3  14        4.07        4.43      1.44 o
  12   3  14        5.20        4.75      1.60 o
 -16   4  14      136.02      131.21      8.47 o
 -15   4  14       47.91       53.72      4.05 o
 -14   4  14      140.04      122.22      5.92 o
 -13   4  14       37.00       33.65      3.41 o
 -12   4  14       11.04        9.41      1.88 o
 -11   4  14      193.82      176.18      9.86 o
 -10   4  14      307.07      291.11     15.89 o
  -9   4  14       15.20        9.01      2.18 o
  -8   4  14      404.89      458.37     16.05 o
  -7   4  14        3.03        5.17      4.05 o
  -6   4  14       20.00        9.27      5.68 o
  -5   4  14     1057.31     1062.53     22.26 o
  -4   4  14       35.57       27.01      4.43 o
  -3   4  14        5.74        9.97      2.06 o
  -2   4  14       25.00       31.38      4.10 o
  -1   4  14      113.72      102.28      6.96 o
   0   4  14        8.05        7.37      2.84 o
   1   4  14       36.62       36.62      4.18 o
   2   4  14       25.86       34.98      5.40 o
   3   4  14      550.73      578.91     15.71 o
   4   4  14       11.34        6.14      1.63 o
   5   4  14       30.09       25.77      6.75 o
   6   4  14       19.35       13.98      2.67 o
   7   4  14       25.85       15.89      2.87 o
   8   4  14       16.04       17.05      2.94 o
   9   4  14       34.16       39.56      5.14 o
  10   4  14       25.88       20.76      5.56 o
 -13   5  14       31.53       28.89      3.66 o
 -12   5  14        9.82        4.22      1.25 o
 -11   5  14       28.10       34.14      4.88 o
 -10   5  14       41.65       34.93      4.78 o
  -9   5  14       58.85       51.65      5.85 o
  -8   5  14      243.32      241.95     13.38 o
  -7   5  14      115.30       97.15      9.13 o
  -6   5  14        8.83        3.18      1.80 o
  -5   5  14       19.65       19.00      3.51 o
  -4   5  14       86.21       64.29      8.52 o
  -3   5  14      102.65       87.33      8.12 o
  -2   5  14        0.25        1.26      1.61 o
  -1   5  14       67.73       65.26      7.18 o
   0   5  14       67.38       49.19      8.89 o
   1   5  14      252.33      249.73      9.52 o
   2   5  14       50.19       42.12     10.51 o
   3   5  14       36.79       29.68      4.63 o
   4   5  14       50.10       37.59      8.12 o
   5   5  14        0.01        3.87      3.06 o
   6   5  14        1.20        2.74      2.21 o
   7   5  14       19.63       20.13      6.99 o
   8   5  14        6.77        3.35      1.03 o
  -9   6  14      140.45      143.25     14.38 o
  -8   6  14       35.06       42.57      7.24 o
  -7   6  14      187.64      255.46     22.14 o
  -6   6  14       39.73       39.77      4.93 o
  -5   6  14        0.22        3.84      4.63 o
  -4   6  14      178.33      189.05     14.72 o
  -3   6  14       60.20       51.55      6.65 o
  -2   6  14      225.92      213.25     28.17 o
  -1   6  14       78.54       85.35     16.29 o
   0   6  14       41.16       49.42      9.44 o
   1   6  14       67.82       51.45     19.84 o
   2   6  14       19.15       10.91      3.25 o
   3   6  14        1.80        1.36      0.97 o
 -19   1  15       14.42       12.59      2.13 o
 -18   1  15        2.68        7.26      1.58 o
 -17   1  15      249.72      258.52     12.16 o
 -16   1  15     1088.37     1006.98     20.16 o
 -15   1  15      182.32      173.92     11.52 o
 -14   1  15      400.20      388.05     15.43 o
 -13   1  15       47.41       49.00      4.06 o
 -12   1  15       62.76       73.39      5.59 o
 -11   1  15      213.63      229.67     13.28 o
 -10   1  15      474.22      492.21     27.94 o
  -9   1  15      433.17      377.42     16.92 o
  -8   1  15        2.80        2.38      2.57 o
  -7   1  15      160.00      178.45     12.65 o
  -6   1  15        8.58       11.65      1.87 o
  -5   1  15     1625.96     1795.36     18.66 o
  -4   1  15      382.13      374.66      7.18 o
  -3   1  15       19.45       18.83      2.10 o
  -2   1  15       25.77       21.99      2.14 o
  -1   1  15      522.42      502.21     13.79 o
   0   1  15     1121.59     1025.52     75.34 o
   1   1  15        0.08        0.16      3.26 o
   2   1  15       21.61       12.11      1.99 o
   3   1  15       85.32       93.99      7.71 o
   4   1  15       11.03        9.68      1.65 o
   5   1  15        1.62        2.64      2.09 o
   6   1  15      481.25      485.39     11.78 o
   7   1  15       35.92       36.38      3.69 o
   8   1  15      190.94      167.45      7.94 o
   9   1  15        0.39        1.91      1.69 o
  10   1  15       50.13       49.87      5.12 o
  11   1  15      141.36      153.37     10.60 o
  12   1  15       35.38       31.92      4.05 o
  13   1  15      160.93      124.33     14.90 o
 -18   2  15       20.78       14.84      2.44 o
 -17   2  15      169.93      167.95      8.00 o
 -16   2  15      115.64      122.81      5.81 o
 -15   2  15      246.84      253.62     11.85 o
 -14   2  15      497.65      503.92     15.15 o
 -13   2  15      120.16      127.39      6.30 o
 -12   2  15       87.56       96.44      5.94 o
 -11   2  15        4.28        7.81      1.75 o
 -10   2  15     1175.03     1176.07     19.81 o
  -9   2  15       22.63       23.62      3.07 o
  -8   2  15      114.59      110.30     14.61 o
  -7   2  15       78.65       93.68      5.83 o
  -6   2  15      599.91      608.95     12.86 o
  -5   2  15      309.03      290.91      9.84 o
  -4   2  15     1069.78     1090.84     15.35 o
  -3   2  15      332.65      298.02      9.15 o
  -2   2  15      469.12      480.08     11.46 o
  -1   2  15     1351.35     1330.06     47.66 o
   0   2  15      771.27      855.68     12.63 o
   1   2  15       37.26       33.71      2.75 o
   2   2  15      181.17      169.30      7.42 o
   3   2  15      179.22      200.89     11.04 o
   4   2  15       61.16       56.74      4.53 o
   5   2  15       15.82        9.72      2.22 o
   6   2  15      238.49      220.29      9.67 o
   7   2  15      157.58      161.26     12.69 o
   8   2  15       20.61       20.06      2.68 o
   9   2  15      248.65      222.44     25.59 o
  10   2  15      131.02      136.53     13.82 o
  11   2  15      265.67      263.58     12.88 o
  12   2  15        2.07        6.02      1.27 o
 -17   3  15        5.65        8.79      2.21 o
 -16   3  15       99.23      105.01      6.57 o
 -15   3  15      291.14      297.34     11.53 o
 -14   3  15      377.87      386.85     16.19 o
 -13   3  15       15.01       11.44      4.62 o
 -12   3  15        8.29        7.85      2.10 o
 -11   3  15      860.12      853.63     14.68 o
 -10   3  15      160.65      175.57      9.36 o
  -9   3  15        5.61        2.63      2.77 o
  -8   3  15      647.03      657.53     18.59 o
  -7   3  15       43.34       51.00      4.39 o
  -6   3  15     1246.74     1252.03     21.44 o
  -5   3  15       42.71       46.60      4.08 o
  -4   3  15      426.12      451.94     14.71 o
  -3   3  15        7.52        6.03      1.51 o
  -2   3  15      208.07      237.25     10.81 o
  -1   3  15     2600.15     2904.80     45.22 o
   0   3  15       48.66       43.87      5.03 o
   1   3  15     2235.71     2393.10     49.53 o
   2   3  15      111.89       91.66      7.91 o
   3   3  15       14.77       17.37      2.71 o
   4   3  15        0.10        4.58      1.81 o
   5   3  15        0.33        5.68      1.95 o
   6   3  15       80.50       97.06      7.77 o
   7   3  15       48.68       59.49      5.69 o
   8   3  15        5.30        5.34      2.40 o
   9   3  15      432.21      457.03     15.69 o
  10   3  15        6.47        8.96      2.04 o
  11   3  15       31.40       33.82      4.54 o
 -15   4  15       36.36       29.65      3.69 o
 -14   4  15      100.30      103.07      6.31 o
 -13   4  15        0.41        4.53      1.32 o
 -12   4  15      129.59      111.75      6.62 o
 -11   4  15       25.57       26.57      3.23 o
 -10   4  15      701.23      740.88     19.63 o
  -9   4  15        0.33        1.08      2.18 o
  -8   4  15       16.55       16.45      2.61 o
  -7   4  15       13.60       14.67      2.35 o
  -6   4  15      200.85      204.41      9.88 o
  -5   4  15     1213.44     1202.55     46.86 o
  -4   4  15        0.05        2.33      1.14 o
  -3   4  15      293.91      322.12     13.30 o
  -2   4  15      278.09      297.89     11.57 o
  -1   4  15       15.85       15.12      2.22 o
   0   4  15       43.47       45.95      4.92 o
   1   4  15       33.99       38.78      4.86 o
   2   4  15      693.31      751.02     19.77 o
   3   4  15      182.94      197.63     12.94 o
   4   4  15       59.67       56.25      5.48 o
   5   4  15      339.54      352.12      6.32 o
   6   4  15       36.06       32.92      6.54 o
   7   4  15       14.56       18.19      3.55 o
   8   4  15      336.77      349.39     11.26 o
   9   4  15      172.36      187.69     11.03 o
 -13   5  15        0.94        3.87      1.11 o
 -12   5  15       69.13       80.55      5.77 o
 -11   5  15        0.06        3.71      2.67 o
 -10   5  15       75.15       79.55      7.90 o
  -9   5  15      218.79      222.75     13.80 o
  -8   5  15      280.27      268.53     17.24 o
  -7   5  15        0.25        1.44      0.83 o
  -6   5  15        0.49        2.52      1.97 o
  -5   5  15       84.38       59.48      5.97 o
  -4   5  15      173.54      173.75     14.89 o
  -3   5  15        0.04        3.17      2.58 o
  -2   5  15      130.59      116.81      7.32 o
  -1   5  15       70.64       60.34      8.11 o
   0   5  15        0.21        3.32      1.06 o
   1   5  15       92.09       91.66      8.47 o
   2   5  15      146.83      132.20      8.81 o
   3   5  15       45.39       34.47     10.33 o
   4   5  15        0.17        3.70      1.83 o
   5   5  15       11.72       12.42      3.79 o
   6   5  15       54.19       45.35      9.15 o
   7   5  15      123.92      108.89     13.15 o
  -8   6  15       10.54       10.88      6.65 o
  -7   6  15       49.51       43.77      6.18 o
  -6   6  15       26.84       30.56      4.77 o
  -5   6  15        7.72       16.27      4.07 o
  -4   6  15       95.53      100.64     12.51 o
  -3   6  15        3.94        3.27      5.34 o
  -2   6  15       64.05       45.46     16.34 o
  -1   6  15       38.38       42.49      8.08 o
   0   6  15      189.34      158.44     18.14 o
   1   6  15        2.56        4.34      3.72 o
   2   6  15      171.32      144.47     32.80 o
 -19   0  16       21.16       19.47      4.28 o
 -18   0  16     1069.51     1063.83     19.81 o
 -17   0  16       30.85       30.06      6.22 o
 -16   0  16      709.01      684.37     17.49 o
 -15   0  16       74.81       72.80      6.93 o
 -14   0  16       16.50       22.01      3.78 o
 -13   0  16       79.22       87.46      5.47 o
 -12   0  16       11.58       17.17      4.16 o
 -11   0  16     2214.95     2266.77     52.41 o
 -10   0  16      420.24      426.20     39.77 o
  -9   0  16       32.53       50.31      7.94 o
  -8   0  16        0.38        3.11      2.78 o
  -7   0  16      689.01      674.52     14.69 o
  -6   0  16       37.39       31.15      3.41 o
  -5   0  16      956.47      951.96     20.57 o
  -4   0  16      409.94      396.46     15.52 o
  -3   0  16     2893.87     3090.06     40.23 o
  -2   0  16      113.49      126.38     11.24 o
  -1   0  16     2649.86     2853.17     36.03 o
   0   0  16     1529.29     1527.14     24.80 o
   1   0  16      108.87      102.31      8.45 o
   2   0  16     1553.84     1634.59     45.12 o
   3   0  16       69.02       67.38      6.79 o
   4   0  16      320.11      302.15     23.36 o
   5   0  16      787.97      791.21     19.62 o
   6   0  16        9.72        8.86      2.76 o
   7   0  16     1227.45     1213.89     30.27 o
   8   0  16       47.29       46.85      6.41 o
   9   0  16      568.11      619.44     18.54 o
  10   0  16       17.65        9.37      3.57 o
  11   0  16      207.01      209.46      8.19 o
  12   0  16     1398.04     1413.27     62.69 o
 -18   1  16       69.33       71.97      4.36 o
 -17   1  16      405.44      387.12     20.91 o
 -16   1  16      353.43      336.24      7.65 o
 -15   1  16      109.38      111.77      6.45 o
 -14   1  16       34.59       41.13      2.82 o
 -13   1  16       84.11       87.39      4.37 o
 -12   1  16      799.35      781.61     17.73 o
 -11   1  16      268.24      256.70     15.62 o
 -10   1  16      205.79      221.92     11.75 o
  -9   1  16      160.00      179.33      9.61 o
  -8   1  16     1795.48     1760.84     27.29 o
  -7   1  16     1101.43     1060.70     14.76 o
  -6   1  16      615.90      605.13     12.93 o
  -5   1  16       37.88       33.49      5.70 o
  -4   1  16      296.59      271.16     10.78 o
  -3   1  16        7.32        2.10      2.57 o
  -2   1  16      194.02      157.87     11.58 o
  -1   1  16     1253.21     1227.84     19.21 o
   0   1  16      998.84      998.58     18.55 o
   1   1  16     1890.63     1960.15     27.07 o
   2   1  16       84.73       92.17      5.63 o
   3   1  16     1408.77     1476.08     25.57 o
   4   1  16        8.92        8.84      1.83 o
   5   1  16      210.95      248.67     11.95 o
   6   1  16      314.20      297.32     10.32 o
   7   1  16        9.12       11.20      2.58 o
   8   1  16      656.01      632.68     15.38 o
   9   1  16      127.49      124.00     14.19 o
  10   1  16      476.51      456.70     13.79 o
  11   1  16      460.59      445.17     13.00 o
  12   1  16       82.55       78.96      8.68 o
 -18   2  16       86.04       87.33      5.47 o
 -17   2  16      189.72      195.16      9.52 o
 -16   2  16      326.89      358.38     12.50 o
 -15   2  16       31.87       40.35      4.25 o
 -14   2  16       79.50       87.13      4.82 o
 -13   2  16      148.23      176.53      9.00 o
 -12   2  16       20.58       24.15      3.21 o
 -11   2  16       56.31       51.99      4.55 o
 -10   2  16      417.86      363.28     25.32 o
  -9   2  16      486.42      454.46     17.71 o
  -8   2  16     1412.44     1398.04     23.96 o
  -7   2  16      156.12      173.96      9.00 o
  -6   2  16      121.48      133.02      6.13 o
  -5   2  16       13.86       19.57      2.86 o
  -4   2  16     1427.99     1434.28     19.15 o
  -3   2  16      437.84      370.57     10.05 o
  -2   2  16      182.57      191.10     14.21 o
  -1   2  16     2305.79     2366.09     33.05 o
   0   2  16        0.14        6.00      1.80 o
   1   2  16     2221.89     2394.19     58.96 o
   2   2  16      122.03      145.26      7.51 o
   3   2  16      884.22      867.64     14.40 o
   4   2  16        0.18        4.66      2.25 o
   5   2  16      104.38       93.92     11.97 o
   6   2  16       20.54       20.83      3.19 o
   7   2  16       58.70       68.94      6.17 o
   8   2  16      135.82      136.31     10.69 o
   9   2  16       77.65       83.52      7.06 o
  10   2  16      452.49      466.15     14.04 o
  11   2  16      137.78      125.65      9.56 o
 -17   3  16       80.64       70.13      5.24 o
 -16   3  16       11.13       14.25      2.24 o
 -15   3  16       23.40       16.59      3.39 o
 -14   3  16       29.86       31.30      4.28 o
 -13   3  16       34.47       37.49      3.54 o
 -12   3  16      429.12      464.55     25.56 o
 -11   3  16      736.33      725.28     21.74 o
 -10   3  16      291.25      297.70     12.42 o
  -9   3  16      252.33      250.15      9.35 o
  -8   3  16       34.21       33.61      3.24 o
  -7   3  16      148.88      146.96      8.94 o
  -6   3  16      100.39      105.71      5.12 o
  -5   3  16      211.06      222.55     10.38 o
  -4   3  16       22.58       27.57      3.24 o
  -3   3  16       12.72        6.69      3.47 o
  -2   3  16       47.18       59.46      4.72 o
  -1   3  16       58.12       62.68      5.29 o
   0   3  16      709.18      686.42     11.32 o
   1   3  16      436.46      397.16     10.08 o
   2   3  16       12.21        8.69      2.29 o
   3   3  16      123.56      131.86      9.71 o
   4   3  16      231.87      248.11     12.07 o
   5   3  16       97.05       99.17      9.68 o
   6   3  16       70.91       88.27     11.03 o
   7   3  16      123.01      125.90     11.22 o
   8   3  16       46.87       46.14      5.43 o
   9   3  16       13.29       21.78      4.21 o
  10   3  16        5.69       10.41      3.47 o
 -15   4  16      232.65      250.82     10.18 o
 -14   4  16       61.64       62.49      4.17 o
 -13   4  16        0.05        3.82      1.87 o
 -12   4  16      353.82      367.79     14.13 o
 -11   4  16        4.75        3.49      2.26 o
 -10   4  16       11.57        6.17      1.47 o
  -9   4  16      152.53      154.79     12.21 o
  -8   4  16        2.85        3.41      1.44 o
  -7   4  16       45.02       47.09      4.38 o
  -6   4  16      179.09      203.96     12.28 o
  -5   4  16      166.18      157.44      8.22 o
  -4   4  16      325.90      329.46     10.60 o
  -3   4  16      203.96      204.49     12.54 o
  -2   4  16      207.75      234.91     15.78 o
  -1   4  16      192.54      191.73     11.25 o
   0   4  16      107.64      100.58      7.39 o
   1   4  16        4.39        3.85      1.36 o
   2   4  16      509.31      498.51     14.31 o
   3   4  16        9.33        9.16      2.48 o
   4   4  16       12.79       15.66      3.57 o
   5   4  16        0.01        4.61      2.93 o
   6   4  16       25.47       34.43      4.21 o
   7   4  16        0.72        4.33      1.95 o
   8   4  16       19.77       16.40      3.84 o
   9   4  16       59.68       57.07      5.36 o
 -12   5  16       54.37       47.06      4.36 o
 -11   5  16        0.79        7.52      3.53 o
 -10   5  16        5.46        6.54      1.93 o
  -9   5  16       19.37       21.77      3.78 o
  -8   5  16       80.20       69.70      7.62 o
  -7   5  16        2.90        3.61      1.68 o
  -6   5  16      144.64      144.35     12.55 o
  -5   5  16        3.25        4.30      1.21 o
  -4   5  16       73.79       78.52      7.75 o
  -3   5  16      301.85      302.25      5.33 o
  -2   5  16      103.41       92.49     12.94 o
  -1   5  16       68.45       60.83      6.43 o
   0   5  16        0.03        3.31      1.36 o
   1   5  16       34.88       10.43      8.81 o
   2   5  16      124.06      130.89      8.42 o
   3   5  16       12.25        7.24      3.26 o
   4   5  16      132.62      133.68     20.15 o
   5   5  16        0.87        4.91      1.33 o
   6   5  16      164.99      142.49     12.89 o
  -7   6  16       28.12       26.94      6.81 o
  -6   6  16       16.39       16.08      6.73 o
  -5   6  16       53.16       46.32     10.98 o
  -4   6  16      136.82      105.22     41.26 o
  -3   6  16      199.47      170.87     25.15 o
  -2   6  16        0.02        1.91      4.70 o
  -1   6  16       77.88       52.74     23.08 o
   0   6  16       14.84        5.52      1.80 o
   1   6  16       42.93       29.74     10.67 o
 -18   1  17       58.13       49.19      4.22 o
 -17   1  17       82.16       80.09      4.41 o
 -16   1  17      264.04      262.24     11.86 o
 -15   1  17        9.47        4.70      2.16 o
 -14   1  17       94.39      101.02      4.64 o
 -13   1  17       84.78       97.64      5.79 o
 -12   1  17        0.05        0.02      1.97 o
 -11   1  17       35.16       34.13      4.17 o
 -10   1  17       85.95       86.79      5.34 o
  -9   1  17     2114.60     2202.73     36.54 o
  -8   1  17       29.64       37.02      3.27 o
  -7   1  17      840.28      794.54     32.53 o
  -6   1  17      282.44      309.54     14.69 o
  -5   1  17      193.70      189.13     16.68 o
  -4   1  17      261.56      235.39      8.46 o
  -3   1  17      167.49      176.53     12.31 o
  -2   1  17     1851.15     1890.10     24.98 o
  -1   1  17       89.95       89.17      5.67 o
   0   1  17       22.55       30.67      4.59 o
   1   1  17       72.63       76.65      5.74 o
   2   1  17      162.64      167.98      9.74 o
   3   1  17       36.96       35.00      4.15 o
   4   1  17     1007.31     1047.94     23.88 o
   5   1  17      112.41      118.21      7.66 o
   6   1  17       19.27       18.72      2.55 o
   7   1  17      510.18      513.84     20.84 o
   8   1  17      215.72      213.00     15.81 o
   9   1  17     1086.48     1072.34     22.18 o
  10   1  17      451.45      433.14     13.06 o
  11   1  17       66.93       65.36      6.57 o
 -18   2  17      215.27      202.41     11.23 o
 -17   2  17        0.17        5.05      1.62 o
 -16   2  17      364.96      374.24     10.17 o
 -15   2  17      303.53      313.23     11.97 o
 -14   2  17      117.88      110.91      5.17 o
 -13   2  17      162.96      177.40      9.68 o
 -12   2  17      267.92      274.20     12.14 o
 -11   2  17       74.06       82.19      5.56 o
 -10   2  17     1355.32     1296.52     26.67 o
  -9   2  17     1923.38     1840.61     31.23 o
  -8   2  17     1213.76     1110.27     26.87 o
  -7   2  17      158.74      189.24      9.91 o
  -6   2  17      381.02      361.38     10.84 o
  -5   2  17     1860.44     1780.51     24.05 o
  -4   2  17      148.81      157.19     11.06 o
  -3   2  17     1668.78     1603.91     22.16 o
  -2   2  17      572.58      613.42     11.96 o
  -1   2  17        4.20        1.05      3.54 o
   0   2  17       18.43       23.01      2.79 o
   1   2  17      385.52      388.55     11.62 o
   2   2  17       79.14       70.58      5.51 o
   3   2  17     1490.62     1538.86     26.03 o
   4   2  17       55.90       53.67      5.88 o
   5   2  17     1103.42     1113.64     19.62 o
   6   2  17       21.63       23.86      2.79 o
   7   2  17      207.77      230.52     16.47 o
   8   2  17      166.49      169.84     12.07 o
   9   2  17      231.56      232.77     14.36 o
  10   2  17      539.74      525.97     22.63 o
  11   2  17        3.29        6.88      1.80 o
 -16   3  17      239.86      244.45     13.50 o
 -15   3  17      252.20      246.02     11.93 o
 -14   3  17      733.00      764.18     17.18 o
 -13   3  17       68.47       61.97      4.59 o
 -12   3  17      357.77      394.78     14.17 o
 -11   3  17       55.32       46.69      4.40 o
 -10   3  17      117.66      133.99      7.47 o
  -9   3  17      650.43      620.51     23.46 o
  -8   3  17        0.02        5.01      2.04 o
  -7   3  17      719.09      686.02     22.46 o
  -6   3  17     1389.82     1442.13     27.81 o
  -5   3  17     1880.52     1984.14     32.27 o
  -4   3  17       47.45       44.52      4.97 o
  -3   3  17      319.73      322.05     13.71 o
  -2   3  17      344.46      357.68      9.82 o
  -1   3  17      321.47      327.95     10.83 o
   0   3  17      479.75      455.62     11.32 o
   1   3  17      121.88      100.40      5.59 o
   2   3  17       38.93       32.07      3.60 o
   3   3  17       30.96       38.19      3.69 o
   4   3  17      492.30      489.95     19.66 o
   5   3  17      264.89      249.31     13.12 o
   6   3  17      235.77      239.37     12.75 o
   7   3  17       15.30       18.77      2.46 o
   8   3  17       82.85       84.70      6.37 o
   9   3  17      393.73      393.70     14.31 o
  10   3  17      209.72      212.30     15.19 o
 -15   4  17      373.51      402.63     10.72 o
 -14   4  17       18.54       18.33      2.73 o
 -13   4  17      229.48      258.71     11.01 o
 -12   4  17      166.72      161.05      8.72 o
 -11   4  17      263.13      292.48     13.13 o
 -10   4  17      677.90      720.05     19.68 o
  -9   4  17      395.74      403.02     18.27 o
  -8   4  17      120.22      144.13      9.12 o
  -7   4  17       29.84       26.26      2.80 o
  -6   4  17        2.87        3.70      1.28 o
  -5   4  17       89.37       88.23      8.20 o
  -4   4  17       65.91       66.74      6.62 o
  -3   4  17      200.83      216.90     13.94 o
  -2   4  17       28.22       29.33      3.50 o
  -1   4  17       12.57       15.72      2.60 o
   0   4  17      205.64      242.75     14.86 o
   1   4  17      264.71      279.49     15.17 o
   2   4  17        0.21        2.78      1.32 o
   3   4  17      364.44      381.29      8.47 o
   4   4  17        3.28        4.34      2.15 o
   5   4  17      187.40      185.68     12.43 o
   6   4  17       41.20       40.82      4.24 o
   7   4  17      197.55      179.53     18.24 o
   8   4  17        2.73        5.78      1.43 o
 -12   5  17       10.61        7.97      3.91 o
 -11   5  17        2.65        4.64      1.59 o
 -10   5  17       73.41       76.13      7.02 o
  -9   5  17      150.08      175.13     12.39 o
  -8   5  17       10.04        4.26      1.78 o
  -7   5  17       41.50       47.03      7.39 o
  -6   5  17        8.86       13.02      3.26 o
  -5   5  17       14.06       13.41      2.51 o
  -4   5  17      208.93      197.06      9.08 o
  -3   5  17       79.25       70.79     12.09 o
  -2   5  17       63.38       57.86      5.86 o
  -1   5  17      365.20      423.23     11.15 o
   0   5  17      122.49      116.95     11.26 o
   1   5  17      621.50      695.20     18.53 o
   2   5  17       53.12       36.72      4.34 o
   3   5  17      191.86      174.45      6.25 o
   4   5  17        0.58        2.17      0.69 o
   5   5  17       47.80       35.44      8.23 o
  -5   6  17      129.72      122.75     17.88 o
  -4   6  17      142.73      116.43     26.08 o
  -3   6  17      184.68      185.40     12.07 o
  -2   6  17      183.56      146.50     12.78 o
 -18   0  18      200.67      222.47     15.34 o
 -17   0  18       50.90       48.42      9.42 o
 -16   0  18     1037.30      999.34     31.01 o
 -15   0  18       35.72       27.01      5.37 o
 -14   0  18      224.59      225.91     19.67 o
 -13   0  18        4.63        6.29      3.25 o
 -12   0  18      619.57      614.65     26.68 o
 -11   0  18       68.80       94.52      8.03 o
 -10   0  18      898.65      892.19     20.17 o
  -9   0  18       99.98      124.42      8.32 o
  -8   0  18      137.95      151.60     10.31 o
  -7   0  18      516.49      481.35     46.61 o
  -6   0  18     2059.62     2033.88     39.60 o
  -5   0  18      275.47      338.73     30.14 o
  -4   0  18      616.60      615.21     17.93 o
  -3   0  18      291.19      233.42     20.90 o
  -2   0  18       22.55       37.30      4.03 o
  -1   0  18       50.35       42.14     10.36 o
   0   0  18      822.73      852.22     20.59 o
   1   0  18       14.23        8.94      4.93 o
   2   0  18       19.26       28.16      6.35 o
   3   0  18        3.82       10.80      3.71 o
   4   0  18      379.28      358.56     19.19 o
   5   0  18     1904.05     2073.68     83.66 o
   6   0  18       14.59       18.20      3.90 o
   7   0  18      570.22      586.35     21.02 o
   9   0  18      508.21      465.61     56.47 o
  10   0  18       36.73       25.37      5.85 o
  11   0  18       41.14       31.01      6.61 o
 -18   1  18       73.79       81.64      5.77 o
 -17   1  18      181.83      167.65      7.16 o
 -16   1  18       15.06       13.33      2.33 o
 -15   1  18       12.77       12.98      2.45 o
 -14   1  18      226.07      207.95      8.54 o
 -13   1  18       26.85       26.91      3.21 o
 -12   1  18      971.27      941.15     19.82 o
 -11   1  18       26.81       30.48      3.54 o
 -10   1  18      635.16      612.06     11.84 o
  -9   1  18       45.77       48.03      4.68 o
  -8   1  18       17.08        6.47      1.99 o
  -7   1  18     3750.73     3681.93     63.76 o
  -6   1  18      198.54      186.40     19.04 o
  -5   1  18      786.28      739.93     19.89 o
  -4   1  18       60.66       56.61      6.06 o
  -3   1  18      519.07      494.66     12.94 o
  -2   1  18      140.88      136.15     11.01 o
  -1   1  18       47.59       60.07      4.05 o
   0   1  18       13.85       11.74      2.16 o
   1   1  18      480.86      435.24     10.35 o
   2   1  18        0.56        3.54      1.92 o
   3   1  18     1115.63     1128.49     18.99 o
   4   1  18        9.13       11.51      2.63 o
   5   1  18        0.44        5.40      1.64 o
   6   1  18       81.15       91.93      6.16 o
   7   1  18       23.81       24.06      2.98 o
   8   1  18       64.97       71.58      6.31 o
   9   1  18       72.04       67.01      6.58 o
  10   1  18      229.17      240.88     11.10 o
  11   1  18       13.28       12.42      3.00 o
 -17   2  18        0.02        5.60      1.29 o
 -16   2  18      187.63      192.59      8.76 o
 -15   2  18       14.06       10.45      1.84 o
 -14   2  18       14.15       12.05      1.94 o
 -13   2  18        5.47        3.73      1.41 o
 -12   2  18      268.44      291.78     14.33 o
 -11   2  18      365.69      394.03     18.20 o
 -10   2  18       26.07       25.38      3.53 o
  -9   2  18       45.52       35.26      3.43 o
  -8   2  18      889.51      924.69     18.22 o
  -7   2  18      246.20      263.34     15.44 o
  -6   2  18       41.25       47.90      4.00 o
  -5   2  18      127.56      135.52      7.79 o
  -4   2  18        5.45        2.09      1.64 o
  -3   2  18     1243.75     1231.59     23.61 o
  -2   2  18      360.81      344.61      9.30 o
  -1   2  18      825.39      837.08     25.94 o
   0   2  18        2.63        3.42      1.15 o
   1   2  18       26.48       19.75      3.04 o
   2   2  18        1.44        1.17      2.02 o
   3   2  18       10.95        7.54      4.97 o
   4   2  18     1215.91     1224.73     39.76 o
   5   2  18       62.73       59.21      7.74 o
   6   2  18        1.44        3.50      1.78 o
   7   2  18       84.91       89.69      6.80 o
   8   2  18        5.09       10.13      4.06 o
   9   2  18        0.29        7.25      2.04 o
  10   2  18       18.35       24.15      3.33 o
 -16   3  18       37.75       33.73      3.49 o
 -15   3  18      165.56      154.52      7.91 o
 -14   3  18        0.25        5.64      2.67 o
 -13   3  18       13.52       16.72      2.38 o
 -12   3  18      261.76      269.03     11.71 o
 -11   3  18       17.37       18.90      2.57 o
 -10   3  18        0.56        2.72      1.38 o
  -9   3  18        5.92        7.37      2.53 o
  -8   3  18      138.45      134.58      6.87 o
  -7   3  18       41.05       28.54      3.53 o
  -6   3  18       27.53       33.35      3.39 o
  -5   3  18       90.55       98.57      5.54 o
  -4   3  18      223.95      249.12     12.16 o
  -3   3  18       26.36       21.51      3.65 o
  -2   3  18       37.16       39.89      3.73 o
  -1   3  18        0.25        2.19      2.85 o
   0   3  18       48.41       61.16      5.70 o
   1   3  18       13.45        8.63      1.78 o
   2   3  18      253.06      235.44     10.81 o
   3   3  18      128.77      123.04      9.23 o
   4   3  18       52.12       47.85      5.48 o
   5   3  18        5.13        6.79      5.77 o
   6   3  18        3.17        4.22      1.58 o
   7   3  18      119.62      124.08      9.42 o
   8   3  18       12.08       16.20      3.19 o
   9   3  18       12.69        6.84      2.01 o
 -14   4  18        1.76        4.18      1.20 o
 -13   4  18       59.67       58.34      4.80 o
 -12   4  18        0.00        3.12      1.44 o
 -11   4  18       19.32       16.58      2.23 o
 -10   4  18      107.74      104.25      7.08 o
  -9   4  18       21.45       18.12      3.21 o
  -8   4  18       79.67       87.85      5.61 o
  -7   4  18       46.52       46.78      4.49 o
  -6   4  18      318.90      306.76     13.22 o
  -5   4  18       57.06       48.45      4.51 o
  -4   4  18        6.80        8.02      1.53 o
  -3   4  18        2.72        2.76      2.12 o
  -2   4  18      207.15      237.00     14.66 o
  -1   4  18       45.35       54.82      5.17 o
   0   4  18        0.05        4.74      2.89 o
   1   4  18       68.23       73.76      6.75 o
   2   4  18       74.29       65.51      8.01 o
   3   4  18       31.00       25.66      5.66 o
   4   4  18      162.17      164.64     11.95 o
   5   4  18        1.57        1.01      0.89 o
   6   4  18       21.86       16.93      3.40 o
   7   4  18        0.79        4.84      1.31 o
 -11   5  18        1.32        6.09      1.97 o
 -10   5  18      185.56      175.80     10.08 o
  -9   5  18      120.13      110.21     11.55 o
  -8   5  18       17.27       14.28      2.75 o
  -7   5  18      575.10      622.71     13.49 o
  -6   5  18        0.00        2.17      2.18 o
  -5   5  18      134.23      118.75     10.43 o
  -4   5  18      119.10      112.02     10.62 o
  -3   5  18      283.30      300.88     18.95 o
  -2   5  18      144.53      134.47      8.21 o
  -1   5  18       53.30       55.88      5.83 o
   0   5  18       74.19       68.01     10.00 o
   1   5  18       49.65       43.22      5.31 o
   2   5  18        3.19        4.51      1.95 o
   3   5  18      549.05      604.95     11.63 o
   4   5  18      112.10      102.79     14.47 o
 -18   1  19        5.25        4.72      1.36 o
 -17   1  19       26.98       28.72      3.06 o
 -16   1  19       44.80       40.82      3.44 o
 -15   1  19        7.71        4.88      1.05 o
 -14   1  19       95.06       87.81      4.73 o
 -13   1  19      143.62      149.60     10.32 o
 -12   1  19       18.96       17.96      2.41 o
 -11   1  19      690.74      718.44     20.73 o
 -10   1  19      279.62      253.41     20.83 o
  -9   1  19       56.25       70.42      5.47 o
  -8   1  19      450.43      395.23     29.38 o
  -7   1  19      474.27      364.40     42.18 o
  -6   1  19      586.95      573.35     11.46 o
  -5   1  19       30.32       23.71      4.78 o
  -4   1  19      490.83      487.32     11.37 o
  -3   1  19       77.69       70.68      5.86 o
  -2   1  19       50.85       48.52      5.30 o
  -1   1  19        0.01        4.32      2.29 o
   0   1  19      157.32      172.24      9.14 o
   1   1  19       56.92       57.60      4.61 o
   2   1  19       33.06       28.82      3.94 o
   3   1  19      481.40      472.44     12.49 o
   4   1  19      323.02      287.86      7.20 o
   5   1  19      319.51      321.66      9.95 o
   6   1  19       16.93       13.47      3.44 o
   7   1  19       24.53       20.50      4.77 o
   8   1  19       83.28       81.76      6.84 o
   9   1  19       39.26       41.76      4.66 o
  10   1  19      285.82      275.50     13.09 o
 -17   2  19      299.34      326.01     13.63 o
 -16   2  19      236.94      240.27      9.87 o
 -15   2  19        0.84        4.61      2.03 o
 -14   2  19      378.10      389.36     19.37 o
 -13   2  19       35.49       39.56      3.69 o
 -12   2  19      107.33      110.87      7.45 o
 -11   2  19      291.99      281.73     20.45 o
 -10   2  19      273.72      291.05     11.80 o
  -9   2  19     1776.57     1716.21     31.06 o
  -8   2  19       99.68       85.19      5.44 o
  -7   2  19     1232.31     1167.22     20.04 o
  -6   2  19      106.85      100.42      4.78 o
  -5   2  19       47.68       59.29      4.39 o
  -4   2  19      424.72      430.30     13.84 o
  -3   2  19      204.54      160.62     11.84 o
  -2   2  19      278.85      261.93     13.28 o
   0   2  19       62.81       58.90      5.24 o
   1   2  19      699.92      718.23     22.56 o
   2   2  19      764.54      852.25     25.17 o
   3   2  19       62.48       62.27      5.07 o
   4   2  19      259.16      281.33     13.00 o
   5   2  19      104.08      113.80     11.28 o
   6   2  19      829.21      827.20     16.87 o
   7   2  19        2.41        6.46      2.20 o
   8   2  19      277.52      265.26     19.37 o
   9   2  19      100.20      101.67      7.17 o
 -16   3  19       29.38       24.58      3.27 o
 -15   3  19      376.95      393.97     18.00 o
 -14   3  19      623.28      627.01     17.61 o
 -13   3  19      158.41      164.44      6.73 o
 -12   3  19        1.63        3.49      1.75 o
 -11   3  19      150.84      155.38      8.08 o
 -10   3  19      121.29      131.92      8.23 o
  -9   3  19      137.75      160.45      9.86 o
  -8   3  19      270.47      289.43     13.27 o
  -7   3  19       79.04       98.41      5.04 o
  -6   3  19        2.10        2.53      1.01 o
  -5   3  19      544.83      560.76     16.26 o
  -4   3  19       36.01       40.80      4.09 o
  -3   3  19       10.57       10.62      1.94 o
  -2   3  19       27.76       14.53      2.24 o
  -1   3  19      157.93      157.09     10.65 o
   0   3  19      120.73      123.38      6.80 o
   1   3  19     1031.34     1096.60     24.90 o
   2   3  19      882.41      905.36     20.33 o
   3   3  19      436.75      458.24     10.73 o
   4   3  19       97.40       91.09      6.97 o
   5   3  19      363.54      382.12     26.05 o
   6   3  19        4.17        5.01      2.20 o
   7   3  19       96.98       87.13      7.96 o
   8   3  19      313.52      337.72     23.63 o
 -14   4  19      160.68      159.82      7.18 o
 -13   4  19        7.22        5.22      1.53 o
 -12   4  19        6.05        7.01      1.91 o
 -11   4  19      118.39      115.04     12.49 o
 -10   4  19      116.04      116.30      6.70 o
  -9   4  19       50.99       55.75      5.79 o
  -8   4  19      278.09      283.66     13.26 o
  -7   4  19        0.65        4.17      1.37 o
  -6   4  19        2.52        6.05      1.45 o
  -5   4  19        0.45        2.26      3.79 o
  -4   4  19      242.31      259.21     12.34 o
  -3   4  19      567.76      574.46     13.83 o
  -2   4  19       69.54       63.33      6.32 o
  -1   4  19      814.70      878.93     18.26 o
   0   4  19      105.11      110.01      7.57 o
   1   4  19      525.86      578.82     13.19 o
   2   4  19      113.31      114.81      8.73 o
   3   4  19       75.67       66.38      9.23 o
   4   4  19      200.46      206.63     12.92 o
   5   4  19       59.82       56.10      5.85 o
   6   4  19      831.24      905.62     15.91 o
 -10   5  19       28.49       23.07      3.08 o
  -9   5  19       71.18       58.01      7.60 o
  -8   5  19        0.16        2.66      1.93 o
  -7   5  19        0.18        1.03      0.73 o
  -6   5  19       91.72       70.52      7.58 o
  -5   5  19      429.09      451.41     13.40 o
  -4   5  19        4.54        4.18      2.94 o
  -3   5  19       74.95       67.68      7.16 o
  -2   5  19      163.15      138.31      9.56 o
  -1   5  19        0.01        3.08      1.04 o
   0   5  19       46.24       49.64      9.99 o
   1   5  19        0.66        2.98      1.23 o
   2   5  19      199.41      200.46     19.91 o
   3   5  19        0.02        3.66      2.12 o
 -18   0  20       16.09       17.71      3.93 o
 -17   0  20      131.11       92.69     18.85 o
 -16   0  20     1011.44      832.59     57.20 o
 -15   0  20       69.24       76.75      9.41 o
 -14   0  20      162.68      204.50     16.63 o
 -13   0  20        2.03        2.82      2.17 o
 -12   0  20      385.43      417.61     23.34 o
 -11   0  20     1790.44     1781.81     46.31 o
 -10   0  20      471.02      460.06     42.61 o
  -9   0  20     1599.27     1588.12     40.18 o
  -8   0  20     1125.67     1031.93     30.86 o
  -7   0  20     1930.09     1786.51     41.48 o
  -6   0  20      424.64      430.01     22.17 o
  -5   0  20        9.31        8.05      7.67 o
  -4   0  20      543.31      577.10     19.68 o
  -3   0  20       39.71       24.57      6.24 o
  -2   0  20     1182.98     1178.14     29.92 o
  -1   0  20     5730.04     6125.01    185.58 o
   0   0  20      551.58      543.07     27.62 o
   1   0  20      680.85      679.89     26.72 o
   2   0  20        1.30        1.67      1.90 o
   3   0  20      702.06      716.70     26.79 o
   4   0  20      358.70      341.54     27.94 o
   5   0  20        0.00        3.22      4.79 o
   6   0  20      114.77      116.70     11.34 o
   7   0  20        9.76        6.62      3.26 o
   8   0  20      311.82      303.42     30.99 o
   9   0  20        2.20        4.33      2.14 o
  10   0  20      198.19      219.18     20.88 o
 -17   1  20       38.69       30.28      5.61 o
 -16   1  20       38.55       34.05      3.08 o
 -15   1  20      204.29      181.77     13.56 o
 -14   1  20        2.31        7.15      1.70 o
 -13   1  20     1017.99     1008.22     17.94 o
 -12   1  20      770.93      787.74     23.13 o
 -11   1  20      151.05      150.03      9.33 o
 -10   1  20      171.05      185.87      9.37 o
  -9   1  20      126.09      150.27      7.53 o
  -8   1  20     1152.85     1168.99     23.21 o
  -7   1  20     1006.26      932.08     16.97 o
  -6   1  20      262.18      251.99     14.46 o
  -5   1  20      615.84      558.58     17.06 o
  -4   1  20        1.17        6.25      2.53 o
  -3   1  20      432.28      411.34     11.52 o
  -2   1  20      377.26      361.21     13.59 o
  -1   1  20      745.26      746.98     12.65 o
   0   1  20      501.21      496.58     21.01 o
   1   1  20      239.31      246.22      9.05 o
   2   1  20      918.46      959.06     18.80 o
   3   1  20      206.68      219.95     14.84 o
   4   1  20      431.24      414.49     13.48 o
   5   1  20       38.60       38.47      3.85 o
   6   1  20       31.58       28.36      3.20 o
   7   1  20       14.34        9.71      7.19 o
   8   1  20      248.47      253.07     15.01 o
   9   1  20       52.34       60.58      7.65 o
 -17   2  20        4.08        5.30      1.56 o
 -16   2  20       14.48       18.72      2.94 o
 -15   2  20      149.72      134.27      6.49 o
 -14   2  20        6.84        8.11      1.53 o
 -13   2  20        0.56        5.33      1.25 o
 -12   2  20      145.61      148.08      8.20 o
 -11   2  20      803.21      791.64     20.48 o
 -10   2  20        1.73        3.62      1.48 o
  -9   2  20        3.42        3.06      1.20 o
  -8   2  20       23.77       24.58      3.29 o
  -7   2  20      183.23      218.59     10.50 o
  -6   2  20       25.18       21.84      2.84 o
  -5   2  20      253.69      314.26     15.57 o
  -4   2  20        6.96        2.99      2.00 o
  -3   2  20      116.97      118.89      7.87 o
  -2   2  20       30.16       27.93      3.08 o
  -1   2  20      184.26      211.75     11.08 o
   0   2  20       41.89       39.82      3.75 o
   1   2  20       59.35       54.55      9.60 o
   2   2  20        6.77        6.30      3.37 o
   3   2  20      125.71      118.79      7.12 o
   4   2  20      166.55      165.73     11.82 o
   5   2  20       67.16       73.84      6.66 o
   6   2  20       83.48       91.30      7.99 o
   7   2  20       27.60       32.42      3.89 o
   8   2  20        2.13        4.10      3.40 o
   9   2  20       87.83       86.94      6.45 o
 -15   3  20       36.52       47.01      4.02 o
 -14   3  20       65.79       65.22      4.60 o
 -13   3  20        0.00        3.87      2.53 o
 -12   3  20       36.97       20.05      2.50 o
 -11   3  20       41.58       48.12      4.08 o
 -10   3  20      196.26      205.70     10.77 o
  -9   3  20       39.47       39.15      3.71 o
  -8   3  20       85.89       85.90      5.89 o
  -7   3  20       39.18       41.49      3.86 o
  -6   3  20       16.46        9.93      1.85 o
  -5   3  20       66.24       66.83      5.03 o
  -4   3  20       23.28       25.26      2.51 o
  -3   3  20       53.57       63.06      5.02 o
  -2   3  20      280.27      297.37     19.44 o
  -1   3  20       58.24       70.34      5.26 o
   0   3  20        1.93        3.88      1.52 o
   1   3  20      785.08      763.67     16.52 o
   2   3  20      249.38      226.54     12.02 o
   3   3  20        0.16        5.43      2.08 o
   4   3  20       18.70       19.88      3.24 o
   5   3  20        0.36        3.00      1.63 o
   6   3  20        7.10        8.08      2.12 o
   7   3  20       60.83       48.85      6.22 o
 -13   4  20       82.68       66.12      4.56 o
 -12   4  20      115.01      119.68      6.85 o
 -11   4  20        2.74        6.14      2.28 o
 -10   4  20      116.52      107.21      7.14 o
  -9   4  20       72.28       57.04      6.05 o
  -8   4  20      107.39      106.80      7.68 o
  -7   4  20        0.30        4.85      3.47 o
  -6   4  20      197.28      183.97     10.29 o
  -5   4  20        0.45        2.50      1.28 o
  -4   4  20       79.15       68.51      7.99 o
  -3   4  20       12.81        7.34      2.87 o
  -2   4  20        1.02        2.73      1.90 o
  -1   4  20       25.14       14.27      6.28 o
   0   4  20       91.86       74.88      6.25 o
   1   4  20       82.60       81.31      6.69 o
   2   4  20       23.07       17.46      2.89 o
   3   4  20       17.64       15.64      2.75 o
   4   4  20       37.64       30.45      4.53 o
   5   4  20       31.56       28.11      4.11 o
  -9   5  20       49.36       41.75      5.68 o
  -8   5  20      174.95      163.33      7.34 o
  -7   5  20        1.38        2.52      2.82 o
  -6   5  20        0.24        2.55      2.08 o
  -5   5  20        1.31       10.11      5.09 o
  -4   5  20       18.51       13.94      3.69 o
  -3   5  20       39.70       39.53      9.79 o
  -2   5  20        1.35        2.96      1.04 o
  -1   5  20       39.74       34.20      8.25 o
   0   5  20       31.06       31.73      7.96 o
   1   5  20       73.58       71.88      6.04 o
 -17   1  21        4.61        6.45      1.69 o
 -16   1  21       46.41       40.70      3.43 o
 -15   1  21      203.80      197.93      8.98 o
 -14   1  21       75.59       81.56      5.41 o
 -13   1  21       10.80       16.08      2.64 o
 -12   1  21        9.39        5.03      2.11 o
 -11   1  21        0.09        5.31      1.78 o
 -10   1  21       79.85       82.69      5.53 o
  -9   1  21       43.68       29.32      5.91 o
  -8   1  21       73.34       66.36     12.90 o
  -7   1  21      193.87      204.34     11.46 o
  -6   1  21       10.51        0.89      1.66 o
  -5   1  21      302.76      244.65     10.88 o
  -4   1  21      571.47      555.36     13.05 o
  -3   1  21      198.52      205.10     16.94 o
  -2   1  21       43.29       39.19      4.05 o
  -1   1  21      102.69      106.58      6.85 o
   0   1  21      577.08      583.24     14.58 o
   1   1  21        0.89        8.03      2.19 o
   2   1  21      341.66      344.28     13.43 o
   3   1  21        6.87        6.44      2.04 o
   4   1  21       80.50       89.37      7.66 o
   5   1  21       21.24       18.00      3.71 o
   6   1  21        0.37        4.35      2.12 o
   7   1  21        9.73        8.40      4.36 o
   8   1  21        0.10        5.54      1.36 o
   9   1  21       12.92       11.29      2.83 o
 -16   2  21       89.78       81.92      4.69 o
 -15   2  21        1.89        6.49      1.60 o
 -14   2  21       51.62       52.91      5.09 o
 -13   2  21       56.35       60.14      4.97 o
 -12   2  21      252.24      276.22     11.61 o
 -11   2  21       16.61       16.62      2.92 o
 -10   2  21       11.65       14.43      2.23 o
  -9   2  21       95.42       96.90      6.07 o
  -8   2  21        6.70        6.75      1.75 o
  -7   2  21      132.63      154.48      8.70 o
  -6   2  21      164.77      165.41      9.44 o
  -5   2  21      186.46      157.99      8.20 o
  -4   2  21      192.29      209.00     10.43 o
  -3   2  21      546.89      481.66     11.69 o
  -2   2  21       84.96       83.99      5.34 o
  -1   2  21      258.48      279.40     10.95 o
   0   2  21      286.30      311.55     12.09 o
   1   2  21      929.05      926.04     28.86 o
   2   2  21        8.75        8.45      1.83 o
   3   2  21      136.81      149.63      7.81 o
   4   2  21       71.95       62.58      6.72 o
   5   2  21        4.09        6.78      2.46 o
   6   2  21       25.28       30.58      4.26 o
   7   2  21       14.16       10.75      2.43 o
   8   2  21       19.66       15.48      2.79 o
 -15   3  21      140.83      135.08      6.98 o
 -14   3  21       86.16       79.74      4.72 o
 -13   3  21      644.08      668.76     18.39 o
 -12   3  21      211.91      217.91      9.33 o
 -11   3  21      178.48      156.97     15.83 o
 -10   3  21      263.53      283.22     12.44 o
  -9   3  21       45.15       46.94      6.02 o
  -8   3  21      281.78      297.75     12.73 o
  -7   3  21       34.71       30.58      4.92 o
  -6   3  21       37.45       43.79      3.36 o
  -5   3  21      474.66      464.44     17.96 o
  -4   3  21       49.87       37.80      3.56 o
  -3   3  21      678.88      689.33     16.62 o
  -2   3  21       18.05       19.18      2.52 o
  -1   3  21       49.56       48.79      3.99 o
   0   3  21      468.12      469.16     12.29 o
   1   3  21       23.23       22.50      5.89 o
   2   3  21      924.63      961.89     18.71 o
   3   3  21       45.42       40.53      5.10 o
   4   3  21       81.40       75.87      6.79 o
   5   3  21       14.42       12.38      2.82 o
   6   3  21        2.98        5.97      1.73 o
 -12   4  21       47.40       35.48      3.94 o
 -11   4  21        0.28        1.92      1.68 o
 -10   4  21      165.19      155.86      8.94 o
  -9   4  21      746.96      815.66     22.01 o
  -8   4  21       28.69       25.57      3.51 o
  -7   4  21      291.44      319.11     13.63 o
  -6   4  21       14.03       20.01      2.88 o
  -5   4  21       31.51       28.59      3.49 o
  -4   4  21      324.85      319.00     14.31 o
  -3   4  21        2.78        6.16      1.66 o
  -2   4  21       48.99       52.53      5.58 o
  -1   4  21      464.04      495.11     13.07 o
   0   4  21      540.33      635.76     18.94 o
   1   4  21      200.04      209.71      9.76 o
   2   4  21        7.47        5.01      2.24 o
   3   4  21       12.27        6.90      2.63 o
   4   4  21       49.29       49.21      5.36 o
  -8   5  21       74.77       64.77      6.46 o
  -7   5  21      110.76       92.20     17.58 o
  -6   5  21        0.03        4.43      1.19 o
  -5   5  21      117.95      124.50      8.42 o
  -4   5  21        4.90        1.85      1.09 o
  -3   5  21      367.97      397.03     17.59 o
  -2   5  21        6.43        7.48      2.07 o
  -1   5  21       17.64       16.10      4.04 o
 -17   0  22      243.03      191.03     22.30 o
 -16   0  22       15.23       12.69      3.02 o
 -15   0  22       24.20       19.58      3.73 o
 -14   0  22       60.34       61.41     14.92 o
 -13   0  22       39.01       42.48      5.92 o
 -12   0  22       56.95       72.98      8.22 o
 -11   0  22      232.22      262.49     16.65 o
 -10   0  22       97.31      127.37     10.31 o
  -9   0  22       11.49        9.73      2.81 o
  -8   0  22       85.78      101.66      8.44 o
  -7   0  22      770.26      680.42     22.32 o
  -6   0  22        6.01        9.08      6.25 o
  -5   0  22      312.37      293.00     12.62 o
  -4   0  22       65.20       56.06     12.91 o
  -3   0  22      176.53      166.03     26.56 o
  -2   0  22      626.86      617.51     29.66 o
  -1   0  22      212.23      207.06     14.31 o
   0   0  22     1188.93     1226.37     43.91 o
   1   0  22      126.74      117.64     10.24 o
   2   0  22        2.45        7.18      2.45 o
   3   0  22       47.89       61.36      8.59 o
   4   0  22       35.25       28.05      8.21 o
   5   0  22       10.26       14.60      4.45 o
   6   0  22      146.58      149.48     14.13 o
   7   0  22       19.88       11.84      2.95 o
   8   0  22      175.77      194.78     21.49 o
 -16   1  22      268.01      251.84     11.52 o
 -15   1  22      239.01      249.41     12.68 o
 -14   1  22       58.97       49.60      4.77 o
 -13   1  22       10.39       16.26      2.89 o
 -12   1  22        2.18       11.26      2.48 o
 -11   1  22       71.77       72.40      5.34 o
 -10   1  22        9.52       11.54      2.10 o
  -9   1  22      873.70      799.73     21.09 o
  -8   1  22        3.33        5.32      3.47 o
  -7   1  22       20.34       10.95      2.41 o
  -6   1  22      294.02      274.26     12.75 o
  -5   1  22      244.95      241.97     12.93 o
  -4   1  22       10.44        6.54      2.97 o
  -3   1  22       99.99      106.41      6.79 o
  -2   1  22      350.58      361.80     15.18 o
  -1   1  22       64.45       61.85      4.44 o
   0   1  22        0.83        5.33      3.14 o
   1   1  22      193.82      203.99     12.93 o
   2   1  22       12.24       13.61      2.42 o
   3   1  22       16.61        8.71      1.90 o
   4   1  22      310.45      305.68      7.13 o
   5   1  22       49.68       46.31      4.75 o
   6   1  22       46.27       36.62      3.69 o
   7   1  22       46.48       39.52      4.51 o
   8   1  22        0.80        7.92      2.03 o
 -16   2  22      308.18      311.72     13.37 o
 -15   2  22      404.08      421.71     15.24 o
 -14   2  22       31.50       33.95      3.80 o
 -13   2  22        4.88        8.46      1.93 o
 -12   2  22      339.28      335.52     15.47 o
 -11   2  22       52.75       44.81      4.15 o
 -10   2  22        4.75        7.28      3.14 o
  -9   2  22        9.98        7.79      2.60 o
  -8   2  22      348.27      373.26     15.41 o
  -7   2  22      327.32      311.11     15.27 o
  -6   2  22      181.56      156.94      9.76 o
  -5   2  22       34.36       25.84      4.16 o
  -4   2  22       53.37       48.85      4.18 o
  -3   2  22       83.54       90.55      5.93 o
  -2   2  22       53.50       52.90      4.23 o
  -1   2  22        0.37        6.98      1.66 o
   0   2  22      144.24      129.32      8.50 o
   1   2  22       29.18       17.53      3.95 o
   2   2  22       43.46       40.13      4.22 o
   3   2  22      263.66      251.74      9.10 o
   4   2  22       75.62       71.84      7.19 o
   5   2  22       70.08       54.83      5.00 o
   6   2  22        3.69       10.51      4.26 o
   7   2  22        8.59       10.01      2.40 o
 -14   3  22       37.66       33.23      3.30 o
 -13   3  22       16.68       18.62      3.68 o
 -12   3  22        1.76        3.67      1.62 o
 -11   3  22      214.48      236.17      9.80 o
 -10   3  22       15.15       11.82      3.63 o
  -9   3  22        2.91        5.93      1.45 o
  -8   3  22      111.31      101.65      5.77 o
  -7   3  22       80.05       79.18      5.13 o
  -6   3  22       52.98       45.62      4.08 o
  -5   3  22       47.81       47.21      4.60 o
  -4   3  22       54.94       55.88      4.83 o
  -3   3  22        4.97        6.62      3.00 o
  -2   3  22        4.85        4.10      1.09 o
  -1   3  22      105.82       86.46      6.68 o
   0   3  22      322.91      314.58     11.90 o
   1   3  22      480.15      469.10      9.88 o
   2   3  22       32.30       24.52      3.41 o
   3   3  22        0.60        5.86      2.05 o
   4   3  22      257.10      245.00     16.21 o
   5   3  22       28.72       24.65      4.43 o
 -11   4  22        2.94        2.33      3.19 o
 -10   4  22      256.17      260.56     12.97 o
  -9   4  22       57.15       60.30      4.41 o
  -8   4  22        2.73        7.15      1.79 o
  -7   4  22       19.24       15.07      2.58 o
  -6   4  22        5.71        7.75      2.96 o
  -5   4  22        2.08        3.81      1.62 o
  -4   4  22      196.01      210.95     14.86 o
  -3   4  22       38.88       36.43      3.75 o
  -2   4  22       15.07       12.88      3.12 o
  -1   4  22       15.67       13.16      3.83 o
   0   4  22      236.29      246.47     15.33 o
   1   4  22       67.89       56.61      9.29 o
   2   4  22        7.34        6.41      3.85 o
   3   4  22        0.41        3.47      1.47 o
 -16   1  23      587.01      525.34     23.53 o
 -15   1  23       83.31       80.52      5.58 o
 -14   1  23      388.30      401.17     19.32 o
 -13   1  23       31.85       33.75      3.25 o
 -12   1  23       14.83       18.70      3.06 o
 -11   1  23        6.36        1.33      2.69 o
 -10   1  23      236.48      247.73     12.06 o
  -9   1  23      791.28      778.09     49.07 o
  -8   1  23      101.47      108.74      6.74 o
  -7   1  23       42.15       41.62      5.86 o
  -6   1  23       50.75       26.02      7.97 o
  -5   1  23      263.85      249.44     14.67 o
  -4   1  23      268.53      267.87     13.44 o
  -3   1  23       44.66       51.81      5.67 o
  -2   1  23       79.87       71.85      6.27 o
  -1   1  23       25.33       23.18      2.54 o
   0   1  23        0.56        6.03      1.64 o
   1   1  23       37.78       41.53      4.31 o
   2   1  23      323.53      333.51      9.14 o
   3   1  23       12.71       10.47      1.90 o
   4   1  23        2.35        8.28      3.29 o
   5   1  23       94.97       80.70      6.53 o
   6   1  23        9.71        6.61      1.84 o
   7   1  23       85.16       83.15      9.33 o
 -15   2  23      369.71      385.12     15.87 o
 -14   2  23      124.61      109.22      7.51 o
 -13   2  23      335.85      327.57     15.95 o
 -12   2  23      535.08      562.25     22.37 o
 -11   2  23      246.48      268.21     11.90 o
 -10   2  23        1.08        3.75      2.43 o
  -9   2  23       34.96       24.96      2.99 o
  -8   2  23      479.13      464.52     18.30 o
  -7   2  23      330.55      331.84     13.57 o
  -6   2  23      148.29      139.10      6.99 o
  -5   2  23      589.16      595.49     19.03 o
  -4   2  23       44.26       36.84      3.62 o
  -3   2  23       18.70       12.71      5.52 o
  -2   2  23      600.39      614.95     31.77 o
  -1   2  23       49.41       52.28      4.86 o
   0   2  23        4.35        6.61      2.85 o
   1   2  23       21.02       16.16      3.89 o
   2   2  23      459.27      481.49     13.80 o
   3   2  23      333.40      347.47     10.98 o
   4   2  23       30.94       28.76      3.24 o
   5   2  23       46.25       49.26      4.98 o
   6   2  23      130.21      123.76     11.20 o
 -13   3  23      133.30      126.84      6.71 o
 -12   3  23        1.90        6.19      2.13 o
 -11   3  23      201.30      190.85      7.86 o
 -10   3  23      165.52      164.48      7.36 o
  -9   3  23       41.96       43.41      3.98 o
  -8   3  23       98.72      104.33      6.22 o
  -7   3  23       63.81       56.18      4.79 o
  -6   3  23      616.09      647.58     18.40 o
  -5   3  23       12.03        5.52      1.16 o
  -4   3  23      698.99      744.01     20.65 o
  -3   3  23      318.58      277.05     10.50 o
  -2   3  23       90.47      102.79      7.33 o
  -1   3  23       18.62       22.20      4.16 o
   0   3  23       64.57       47.14      4.35 o
   1   3  23      655.15      681.71     12.04 o
   2   3  23        3.73        6.83      1.97 o
   3   3  23       51.20       52.02      6.79 o
   4   3  23      268.85      266.42     20.24 o
 -10   4  23      137.09      120.83      7.44 o
  -9   4  23      170.98      159.89     13.77 o
  -8   4  23      222.66      246.89     18.38 o
  -7   4  23      158.16      151.86     10.94 o
  -6   4  23        1.58        5.98      1.70 o
  -5   4  23      264.78      279.44     15.19 o
  -4   4  23       61.10       64.66      7.99 o
  -3   4  23      207.74      199.87     13.32 o
  -2   4  23      129.38      142.36     10.81 o
  -1   4  23      335.22      365.07     15.27 o
   0   4  23      208.34      220.59     17.81 o
   1   4  23       56.36       46.40      5.19 o
 -15   0  24      307.54      276.10     19.88 o
 -14   0  24       73.15       80.29      7.57 o
 -13   0  24      224.56      228.55     16.44 o
 -12   0  24      810.23      828.61     24.87 o
 -11   0  24        1.16        5.56      2.50 o
 -10   0  24        0.47        4.36      5.71 o
  -9   0  24        0.02        8.37      4.76 o
  -8   0  24      664.74      600.42     42.60 o
  -7   0  24      490.85      491.97     33.88 o
  -6   0  24      112.03      115.49      8.58 o
  -5   0  24     1082.45     1079.23     34.60 o
  -4   0  24       43.24       60.70      7.42 o
  -3   0  24        8.78       25.45      3.92 o
  -2   0  24       31.10       19.19      3.97 o
  -1   0  24      191.61      225.24     15.72 o
   0   0  24      248.28      235.69     18.69 o
   1   0  24       48.36       42.18      5.65 o
   2   0  24       11.72       15.73      6.16 o
   3   0  24       30.51       30.43      5.08 o
   4   0  24       36.48       31.99      4.41 o
   5   0  24      532.92      514.50     16.88 o
   6   0  24       20.68       14.57      3.40 o
 -15   1  24       62.34       65.16      4.70 o
 -14   1  24      183.75      190.96      9.10 o
 -13   1  24        0.62        7.19      3.71 o
 -12   1  24      124.59      134.47      6.32 o
 -11   1  24      810.28      777.09     26.07 o
 -10   1  24       20.39       16.22      5.27 o
  -9   1  24       12.99       14.55      2.83 o
  -8   1  24        4.61       11.18      2.95 o
  -7   1  24      232.74      245.87     12.33 o
  -6   1  24      460.61      476.39     16.93 o
  -5   1  24       13.02       19.25      3.28 o
  -4   1  24      725.01      710.13     25.67 o
  -3   1  24       22.69       37.35      3.75 o
  -2   1  24       40.43       42.25      4.40 o
  -1   1  24      391.69      401.31     13.38 o
   0   1  24       12.05       10.47      2.35 o
   1   1  24        0.18        6.24      1.21 o
   2   1  24        1.74        6.48      1.33 o
   3   1  24      115.59      110.49      6.68 o
   4   1  24      746.60      796.26     15.22 o
   5   1  24       21.12       18.72      4.93 o
   6   1  24      161.89      135.35     12.52 o
 -14   2  24       18.50       20.27      3.09 o
 -13   2  24      584.60      558.44     14.73 o
 -12   2  24        7.84       10.92      2.73 o
 -11   2  24       47.59       33.14      3.67 o
 -10   2  24       61.30       54.38      6.05 o
  -9   2  24        1.04        4.89      1.85 o
  -8   2  24      154.71      161.46      9.07 o
  -7   2  24      139.21      143.67      9.24 o
  -6   2  24        3.14        3.50      1.40 o
  -5   2  24       94.56       80.12      5.79 o
  -4   2  24       83.63      100.11      6.25 o
  -3   2  24       95.20      114.60      7.29 o
  -2   2  24      278.67      342.81     12.90 o
  -1   2  24       39.44       42.81      4.16 o
   0   2  24      120.14      128.16      7.76 o
   1   2  24      422.68      481.75     16.07 o
   2   2  24      161.39      158.82      7.12 o
   3   2  24       86.07      101.16     10.70 o
   4   2  24       24.19       34.82      4.43 o
   5   2  24      146.34      130.20     13.57 o
 -12   3  24       14.83       11.51      2.41 o
 -11   3  24       14.74       14.73      2.15 o
 -10   3  24        8.56        4.98      1.47 o
  -9   3  24        7.31        9.42      2.09 o
  -8   3  24       93.30      105.64      5.44 o
  -7   3  24        0.69        2.38      1.49 o
  -6   3  24        1.70        3.23      2.40 o
  -5   3  24        7.08        7.96      2.00 o
  -4   3  24        4.45        3.92      1.14 o
  -3   3  24      187.79      202.07     14.68 o
  -2   3  24        6.19        7.87      2.04 o
  -1   3  24      454.33      526.14     15.29 o
   0   3  24       14.05       12.82      1.87 o
   1   3  24        0.10        2.84      1.46 o
   2   3  24       15.44       12.95      3.82 o
   3   3  24       46.66       51.56      5.01 o
  -9   4  24       27.72       28.61      5.06 o
  -8   4  24      198.92      192.77     11.23 o
  -7   4  24       63.17       61.49      4.52 o
  -6   4  24       12.98       10.77      3.01 o
  -5   4  24        7.26        3.14      2.31 o
  -4   4  24       71.77       67.71      9.97 o
  -3   4  24       37.86       31.14      4.19 o
  -2   4  24        8.29       12.88      2.72 o
  -1   4  24      128.08      116.19      9.64 o
 -14   1  25      139.90      143.87      8.35 o
 -13   1  25      134.54      146.51      7.85 o
 -12   1  25       18.26        8.81      3.50 o
 -11   1  25      113.50      118.09     11.41 o
 -10   1  25       57.49       57.24      5.20 o
  -9   1  25       80.79       76.13      5.41 o
  -8   1  25      118.97      114.20      7.07 o
  -7   1  25      115.16      108.55      7.26 o
  -6   1  25       12.54        6.93      2.71 o
  -5   1  25       20.66       13.46      2.94 o
  -4   1  25       56.46       51.41      5.63 o
  -3   1  25       21.47       24.08      2.82 o
  -2   1  25      214.10      213.26     13.08 o
  -1   1  25        6.44        9.86      1.84 o
   0   1  25      167.66      168.74      9.95 o
   1   1  25      181.03      170.52      9.85 o
   2   1  25       27.78       27.19      3.04 o
   3   1  25       56.03       67.40      4.78 o
   4   1  25        4.44        4.70      1.42 o
 -13   2  25       95.25       75.59      4.70 o
 -12   2  25      100.26       98.59      5.38 o
 -11   2  25        2.25        4.15      2.18 o
 -10   2  25      139.51      153.65      7.10 o
  -9   2  25        9.39       12.78      2.60 o
  -8   2  25       29.92       23.64      3.13 o
  -7   2  25        0.31        3.95      2.06 o
  -6   2  25      504.97      511.38     19.76 o
  -5   2  25       53.60       53.10      4.63 o
  -4   2  25        6.03        5.89      2.49 o
  -3   2  25      272.69      271.94     14.13 o
  -2   2  25       14.54       21.11      2.69 o
  -1   2  25        0.15        6.64      1.68 o
   0   2  25       16.22       22.38      5.00 o
   1   2  25      225.53      224.93     10.62 o
   2   2  25      471.05      478.05     11.86 o
   3   2  25       28.95       23.82      3.82 o
 -11   3  25       61.21       61.58      4.75 o
 -10   3  25      289.58      320.97     16.60 o
  -9   3  25       37.62       38.58      3.58 o
  -8   3  25       40.72       35.05      3.57 o
  -7   3  25       76.80       71.87      5.05 o
  -6   3  25      121.04      136.04      6.72 o
  -5   3  25      398.24      439.37     13.22 o
  -4   3  25      163.63      150.44      8.04 o
  -3   3  25       12.95       14.17      2.41 o
  -2   3  25      164.22      177.49      9.62 o
  -1   3  25       17.54       17.46      2.57 o
   0   3  25      163.61      148.58      8.08 o
   1   3  25       17.98       14.57      2.62 o
 -14   0  26       12.88       18.71      3.98 o
 -13   0  26       20.07       10.22      2.99 o
 -12   0  26      296.79      346.81     23.40 o
 -11   0  26       24.29       34.16     11.05 o
 -10   0  26       46.46       49.19      6.08 o
  -9   0  26     1634.92     1560.16     62.79 o
  -8   0  26      618.25      681.90     36.49 o
  -7   0  26      244.00      243.13     18.99 o
  -6   0  26      374.77      385.42     27.78 o
  -5   0  26      294.09      318.59     16.98 o
  -4   0  26       57.51       66.73      6.11 o
  -3   0  26       48.13       61.77      7.46 o
  -2   0  26      494.82      481.30     36.94 o
  -1   0  26      114.98      116.90      8.43 o
   0   0  26      584.75      494.07     19.21 o
   1   0  26      118.89      106.33     10.13 o
   2   0  26      470.01      502.85     18.10 o
   3   0  26       21.04       20.33      6.09 o
 -13   1  26        0.10        6.60      1.76 o
 -12   1  26      632.94      577.45     22.07 o
 -11   1  26       29.14       17.66      2.65 o
 -10   1  26       10.83       10.19      1.95 o
  -9   1  26       27.94       29.74      2.99 o
  -8   1  26       71.55       57.99      4.95 o
  -7   1  26      757.61      792.95     27.49 o
  -6   1  26       35.64       35.47      3.40 o
  -5   1  26      296.75      345.94     13.14 o
  -4   1  26       15.57       19.22      3.07 o
  -3   1  26       60.68       70.79      4.74 o
  -2   1  26      237.12      257.38     12.84 o
  -1   1  26        8.94        6.23      2.66 o
   0   1  26      174.03      174.61     10.62 o
   1   1  26        8.45        9.02      2.19 o
   2   1  26       62.41       61.66      5.03 o
   3   1  26      536.42      575.32     14.14 o
 -12   2  26       99.84       89.20      5.19 o
 -11   2  26       61.53       53.81      4.04 o
 -10   2  26       37.10       32.18      2.97 o
  -9   2  26        8.78        9.66      2.20 o
  -8   2  26      199.44      200.82      9.68 o
  -7   2  26       79.98       75.98      5.11 o
  -6   2  26       23.21       12.53      4.23 o
  -5   2  26       91.02       90.51      6.58 o
  -4   2  26       17.18       14.87      2.39 o
  -3   2  26      215.27      255.96     12.17 o
  -2   2  26      112.59      139.53      8.06 o
  -1   2  26      329.26      393.77     15.72 o
   0   2  26        4.69        6.47      1.51 o
   1   2  26       18.23       18.21      2.70 o
   2   2  26       24.31       23.05      4.65 o
 -10   3  26        5.40        3.15      1.11 o
  -9   3  26        0.01        5.01      1.70 o
  -8   3  26       58.96       49.80      4.21 o
  -7   3  26        3.66        1.66      1.51 o
  -6   3  26        9.83        8.87      2.65 o
  -5   3  26        3.97        4.90      2.06 o
  -4   3  26       41.68       46.41      5.47 o
  -3   3  26        4.00        5.33      1.46 o
  -2   3  26        0.01        3.00      1.42 o
  -1   3  26       29.37       24.20      3.19 o
 -12   1  27        5.02        0.65      1.73 o
 -11   1  27       24.24       14.31      2.91 o
 -10   1  27      131.99      134.34      6.73 o
  -9   1  27       13.06       12.74      2.42 o
  -8   1  27      224.66      220.53     10.41 o
  -7   1  27        6.97        2.94      3.31 o
  -6   1  27       72.97       61.49      4.10 o
  -5   1  27       20.49       22.24      3.38 o
  -4   1  27        0.18        5.12      1.95 o
  -3   1  27      261.93      283.89     23.14 o
  -2   1  27       34.40       39.13      3.83 o
  -1   1  27      119.72      103.71      6.15 o
   0   1  27       11.73       12.98      3.95 o
   1   1  27       50.87       43.60      4.64 o
   2   1  27       17.32       13.99      2.35 o
 -11   2  27       58.06       40.09      3.85 o
 -10   2  27       86.86       88.31      5.55 o
  -9   2  27      383.14      400.66     18.86 o
  -8   2  27        0.58        6.89      1.65 o
  -7   2  27      274.42      251.61     12.32 o
  -6   2  27       43.05       31.16      3.48 o
  -5   2  27       34.45       31.13      4.29 o
  -4   2  27       20.69       15.11      3.28 o
  -3   2  27        7.01       10.66      2.09 o
  -2   2  27        6.77       11.17      3.01 o
  -1   2  27       49.01       35.84      4.03 o
   0   2  27        8.31        9.34      2.00 o
  -6   3  27        6.91        8.88      2.05 o
  -5   3  27      530.65      560.13     15.84 o
 -11   0  28     1032.92     1036.24     29.95 o
 -10   0  28      619.64      597.23     30.54 o
  -9   0  28      553.13      589.31     43.89 o
  -8   0  28       25.76       27.70      4.31 o
  -7   0  28      769.79      785.86     27.84 o
  -6   0  28      122.03      120.92      9.93 o
  -5   0  28       65.40       91.64     11.48 o
  -4   0  28      368.26      348.73     26.21 o
  -3   0  28       23.53       19.57      9.72 o
  -2   0  28        4.51       12.66      3.68 o
  -1   0  28       19.65       12.86      3.78 o
   0   0  28        6.34        9.72      3.71 o
 -11   1  28      193.02      202.51      9.62 o
 -10   1  28       18.35       16.36      3.00 o
  -9   1  28      153.45      163.77      7.81 o
  -8   1  28      305.54      270.73     11.30 o
  -7   1  28      159.45      188.13      9.95 o
  -6   1  28      184.84      198.29      9.23 o
  -5   1  28      293.55      291.55     10.91 o
  -4   1  28        4.43        9.70      2.54 o
  -3   1  28        1.30        9.51      4.19 o
  -2   1  28       27.42       24.57      3.45 o
  -1   1  28       74.06       67.97      5.62 o
   0   1  28        0.19        5.96      2.00 o
  -9   2  28        6.15        3.82      1.42 o
  -8   2  28       41.87       42.32      4.81 o
  -7   2  28       47.90       44.02      3.73 o
  -6   2  28       41.60       31.81      3.60 o
  -5   2  28       30.27       18.59      3.08 o
  -4   2  28        0.07        7.00      1.58 o
  -3   2  28      339.82      376.76      9.86 o
  -8   1  29       93.28       83.81      5.35 o
  -7   1  29       36.41       30.29      4.05 o
  -6   1  29        0.16        4.31      1.92 o
  -5   1  29      167.74      152.53      8.78 o
  -4   1  29      314.61      299.80     16.53 o
  -3   1  29      212.99      214.41     11.88 o
 
